# Supplementary material for: Immunotherapy in breast cancer: an overview of current strategies and perspectives
Source: NPJ Breast Cancer. 2023 Feb 13;9:7. doi: 10.1038/s41523-023-00508-3 (PMC9925769; doi:10.1038/s41523-023-00508-3)
Supplement: Supplementary file 1 — Supplementary Material [file 41523_2023_508_MOESM1_ESM.xlsx]

## Sheet: Sheet1
Rank	NCT Number	Title	Acronym	Status	Study Results	Conditions	Interventions	Outcome Measures	Sponsor/Collaborators	Gender	Age	Phases	Enrollment	Funded Bys	Study Type	Study Designs	Other IDs	Start Date	Primary Completion Date	Completion Date	First Posted	Results First Posted	Last Update Posted	Locations	Study Documents	URL	yearstart	yearcompleted	Phase_final	Breast Only	Setting	Type immuno	Type immuno_2	ICI backbone	ICI partner	ICI partner_2	ICI partner_T2	TARGET_1	TARGET_2	Therapy type	Type immuno_T1
10	NCT04424641	A Study on the Safety of GEN1044 (DuoBodyÂ®-CD3x5T4) in Subjects With Malignant Solid Tumors		Recruiting	No Results Available	Dose Escalation Part: Locally Advanced or Metastatic Solid Tumor(s)|Expansion Part: Prostate Cancer|Expansion Part: Esophageal Cancer|Expansion Part: Triple Negative Breast Cancer (TNBC)|Expansion Part: Squamous Cell Carcinoma of Head and Neck (SCCHN)|Expansion Part: Non-small Cell Lung Cancer (NSCLC)|Expansion Part: Bladder Cancer|Expansion Part: Uterine Cancer	Biological: GEN1044 is an IgG1 bispecific antibody targeting CD3 and 5T4.	Dose Escalation Part: Dose Limiting Toxicities (DLTs)|Adverse Events (AEs)|Expansion Part: Evaluate anti-tumor activity|Safety Laboratory parameters (Hematology: Hematocrit, Hemoglobin Mean platelet volume, Platelet Count, Red Blood Cell Count, White Blood Cell Count) )|Safety Laboratory parameters (Biochemistry: ALP, ALT, Amylase, AST, Bilirubin, BUN, Calcium, Chloride, Creatinine, CRP, Albumin,…	Genmab|AbbVie	All	18 Years and older Â (Adult, Older Adult)	Phase 1|Phase 2	378	Industry	Interventional	Allocation: N/A|Intervention Model: Single Group Assignment|Masking: None (Open Label)|Primary Purpose: Treatment	GCT1044-01	2020-07-15	2024-03-01	2024-06-01	2020-06-11		2020-12-14	Washington University School of Medicine, Saint Louis, Missouri, United States|Tennesse Oncology, PLLC - Nashville, Nashville, Tennessee, United States|MD Anderson Cancer center, Houston, Texas, United States|Rigshospitalet (Copenhagen University Hospital), Copenhagen, Denmark|Chaim Sheba Medical Center, Ramat Gan, Israel|Hospital Universitari Vall d'Hebron, Barcelona, Spain|Fundacion Jimenez Dia…		https://ClinicalTrials.gov/show/NCT04424641	2020	2024	Phase 2	non	Meta	Bispecific	NA		NA	NA		5T4	CD3	CD3-based bispecific	5T4xCD3
24	NCT04603287	A Study of SI-B001, an EGFR/HER3 Bispecific Antibody, in Locally Advanced or Metastatic Epithelial Tumors		Recruiting	No Results Available	Locally Advanced or Metastatic Epithelial Tumor	Drug: SI-B001	Phase Ia: Dose limiting toxicity (DLT)|Phase Ia: Maximum tolerated dose (MTD)|Phase Ib: Recommended Phase II Dose (RP2D)|Treatment-Emergent Adverse Event (TEAE)|Cmax|Tmax|T1/2|AUC0-t|CL (Clearance)|Ctrough|ADA (anti-drug antibody)|Nab (neutralizing antibody)|Objective Response Rate (ORR)|Disease Control Rate (DCR)|Duration of Response (DOR)|Progression-free Survival (PFS)	Sichuan Baili Pharmaceutical Co., Ltd.|SystImmune Inc.	All	18 Years and older Â (Adult, Older Adult)	Phase 1	96	Industry|Other	Interventional	Allocation: N/A|Intervention Model: Sequential Assignment|Masking: None (Open Label)|Primary Purpose: Treatment	SI-B001/CC-E/H3101	2020-05-11	2022-05-01	2022-05-01	2020-10-26		2020-10-26	Sun Yat-sen University Cancer Center, Guangzhou, Guangdong, China		https://ClinicalTrials.gov/show/NCT04603287	2020	2022	Phase 1	non	Meta	Bispecific	NA		NA	NA		EGFR	HER3	Bispecific	EGFRxHER3
9	NCT00635596	Phase I Study of MT110 in Lung Cancer (Adenocarcinoma and Small Cell), Gastric Cancer or Adenocarcinoma of the Gastro-Esophageal Junction, Colorectal Cancer, Breast Cancer, Hormone-Refractory Prostate Cancer, and Ovarian Cancer	MT110-101	Completed	No Results Available	Solid Tumors	Biological: MT110	Overall frequency and intensity of adverse events (AEs) (clinical symptoms, laboratory abnormalities, serious adverse events [SAEs] and dose-limiting toxicities)|Pharmacokinetics of MT110; T-cell counts, kinetics, and activation status; Serum cytokine concentrations; Immunogenicity; Anti-tumor activity; Other progressive disease (PD) parameters	Amgen Research (Munich) GmbH	All	18 Years and older Â (Adult, Older Adult)	Phase 1	65	Industry	Interventional	Allocation: N/A|Intervention Model: Single Group Assignment|Masking: None (Open Label)|Primary Purpose: Treatment	MT110-101|EUDRACT No: 2007-004437-42	2008-03-01	2014-01-01	2015-01-01	2008-03-14		2015-01-13	University Hospital Freiburg Gynecological Clinic, Freiburg, Baden-WÃ¼rttemberg, Germany|University Hospital Hamburg-Eppendorf, Hamburg, Germany|Hospital Kassel, Kassel, Germany|University Hospital WÃ¼rzburg, WÃ¼rzburg, Germany		https://ClinicalTrials.gov/show/NCT00635596	2008	2014	Phase 1	non	Meta	Bispecific	NA		NA	NA		EpCAM	CD3	CD3-based bispecific	EpCAMxCD3
11	NCT00836654	Study in EpCAM Positive Patients With Symptomatic Malignant Ascites Using Removab Versus an Untreated Control Group		Completed	No Results Available	EpCam Positive Tumor (e.g.Ovarian, Gastric, Colon, Breast)|Malignant Ascites	Biological: Catumaxomab (Removab)|Procedure: paracentesis		Neovii Biotech	All	18 Years and older Â (Adult, Older Adult)	Phase 2|Phase 3	258	Industry	Interventional	Allocation: Randomized|Intervention Model: Crossover Assignment|Masking: None (Open Label)|Primary Purpose: Treatment	60117	2004-09-01	2006-11-01	2006-11-01	2009-02-04		2009-02-05			https://ClinicalTrials.gov/show/NCT00836654	2004	2006	Phase 3	non	Meta	Bispecific	NA		NA	NA		EpCAM	CD3	CD3-based bispecific	EpCAMxCD3
305	NCT02892123	Trial of ZW25 (Zanidatamab) in Patients With Advanced HER2-expressing Cancers		Recruiting	No Results Available	HER2-expressing Cancers	Drug: ZW25 (Zanidatamab)|Combination Product: Paclitaxel|Combination Product: Capecitabine|Combination Product: Vinorelbine	The proportion of patients who experience dose-limiting toxicities (DLTs) (Part 1)|The proportion patients who experience laboratory abnormalities and/or adverse events as defined by CTCAE v4.03 that are related to treatment (Parts 2 and 3)|Serum concentrations of ZW25|The proportion of patients who develop detectable anti-drug antibodies|The proportion of patients with an objective response (par…	Zymeworks Inc.	All	18 Years and older Â (Adult, Older Adult)	Phase 1	280	Industry	Interventional	Allocation: N/A|Intervention Model: Single Group Assignment|Masking: None (Open Label)|Primary Purpose: Treatment	ZWI-ZW25-101	2016-09-01	2022-01-31	2022-03-31	2016-09-08		2020-10-27	University of Alabama, Birmingham, Alabama, United States|USC/Norris Cancer Center, Los Angeles, California, United States|Hoag Family Cancer Institute, Newport Beach, California, United States|University of Colorado Cancer Center, Aurora, Colorado, United States|Rush University Medical Center, Chicago, Illinois, United States|Sarah Cannon - Tennessee Oncology, Nashville, Tennessee, United States…		https://ClinicalTrials.gov/show/NCT02892123	2016	2022	Phase 1	non	Meta	Bispecific	NA		NA	NA		HER2	HER2	Bispecific	HER2xHER2
179	NCT01730612	ImmunoTEP au 68-Ga- IMP-288 for Patients With a Recurrence of HER2 Negative Breast Carcinoma Expressing CEA	iTEPsein	Completed	No Results Available	HER2 Negative Breast Carcinoma Expressing CEA	Drug: TF2 - 68 Ga-IMP-288:	evaluation of the tumor targeting (no Unit) and signal / noise ratio (no unit) by the immunoTEP with TF2 and 68-Ga-IMP-288|Sensibility, tolerance|To study the contribution of immnoTEP to assess early response to treatment, compare its performance to standard imaging methods	Nantes University Hospital|Institut National de la SantÃ© Et de la Recherche MÃ©dicale, France|Immunomedics, Inc.	Female	18 Years and older Â (Adult, Older Adult)	Phase 1|Phase 2	23	Other|Industry	Interventional	Allocation: N/A|Intervention Model: Single Group Assignment|Masking: None (Open Label)|Primary Purpose: Diagnostic	BRD/10/04-O	2012-12-01	2017-05-01	2017-05-01	2012-11-21		2018-07-27	Hospital, Nantes, France|Institut de CancÃ©rologie de l'Ouest, Saint Herblain, France		https://ClinicalTrials.gov/show/NCT01730612	2012	2017	Phase 2	yes	Meta	Bispecific	NA	NA	NA	NA		CEA	HSG	Bispecific	CEAxHSG
5	NCT04276493	Anti-HER2 Bispecific Antibody ZW25 Activity in Combination With Chemotherapy With/Without Tislelizumab		Recruiting	No Results Available	Breast Cancer|Gastric Cancer|Gastroesophageal Junction Cancer	Biological: ZW25|Drug: Docetaxel|Biological: Tislelizumab|Drug: Capecitabine|Drug: Oxaliplatin	Number of Participants experiencing Adverse Events (AEs)|Number of Participants experiencing Severe Adverse Events (SAEs) as assessed by the investigator.|Objective response rate (ORR)|Duration of response (DOR)|Time to response (TRR)|Progression-free survival (PFS)|Overall survival (OS)|Serum concentration of ZW25 as a function of time|Observed maximum plasma concentration during a sample interv…	BeiGene	All	18 Years and older Â (Adult, Older Adult)	Phase 1|Phase 2	50	Industry	Interventional	Allocation: Non-Randomized|Intervention Model: Parallel Assignment|Masking: None (Open Label)|Primary Purpose: Treatment	BGB-A317-ZW25-101	2020-03-26	2022-03-31	2025-08-31	2020-02-19		2021-04-23	National Cancer Center, Goyang-si, Korea, Republic of|Seoul National University Bundang Hospital, Seongnam-si, Korea, Republic of|Seoul National University Hospital, Seoul, Korea, Republic of|Severance Hospital, Yonsei University, Seoul, Korea, Republic of|Asan Medical Center, Seoul, Korea, Republic of|Gangnam Severance Hospital, Yonsei University, Seoul, Korea, Republic of|Samsung Medical Center…		https://ClinicalTrials.gov/show/NCT04276493	2020	2022	Phase 2	non	Meta	Bispecific	NA		NA	NA		HER2	HER2	Bispecific	HER2xHER2
14	NCT00911898	A Study of MM-111 in Patients With Advanced, Refractory Her2 Amplified, Heregulin Positive Cancers	Monotherapy	Completed	Has Results	Her2 Amplified Solid Tumors|Metastatic Breast Cancer	Drug: MM-111	Maximum Tolerated Dose (MTD) or Maximum Feasible Dose|To Determine the Clinical Activity of MM-111 in Patients Based on Objective Response Rate (ORR), Duration of Response (DoR), Progression Free Survival (PFS), and 16 & 24-week Clinical Benefit Rate (CBR)|To Explore the Role Functional Imagining (FDG-PET CT Scan), as a Predictor of Clinical Activity	Merrimack Pharmaceuticals	All	18 Years and older Â (Adult, Older Adult)	Phase 1	20	Industry	Interventional	Allocation: N/A|Intervention Model: Single Group Assignment|Masking: None (Open Label)|Primary Purpose: Treatment	MM-111-01-100	2009-06-01	2012-03-01	2012-03-01	2009-06-03	2014-09-15	2015-01-13	University of Southern California Norris Comprehensive Cancer Center, Los Angeles, California, United States|Indiana University (IUPUI), Indianapolis, Indiana, United States|Fox Chase Center, Philadelphia, Pennsylvania, United States|South Texas Accelerated Research Therapeutics, San Antonio, Texas, United States		https://ClinicalTrials.gov/show/NCT00911898	2009	2012	Phase 1	non	Meta	Bispecific	NA		NA	NA		HER2	HER3	Bispecific	HER2xHER3
20	NCT03517488	A Study of XmAbÂ®20717 in Subjects With Selected Advanced Solid Tumors	DUET-2	Recruiting	No Results Available	Melanoma|Breast Carcinoma|Hepatocellular Carcinoma|Urothelial Carcinoma|Squamous Cell Carcinoma of the Head and Neck|Renal Cell Carcinoma|Colorectal Carcinoma|Non-small Cell Lung Carcinoma|Gastric or Gastroesophageal Junction Adenocarcinoma|Endometrial Carcinoma|Mesothelioma|Neuroendocrine Carcinoma|Cervical Cancer|Small Cell Lung Carcinoma|Squamous Cell Carcinoma of the Anus|Castration-Resistant…	Biological: XmAb20717	Determine the safety and tolerability profile of XmAb20717	Xencor, Inc.|ICON plc	All	18 Years and older Â (Adult, Older Adult)	Phase 1	154	Industry	Interventional	Intervention Model: Sequential Assignment|Masking: None (Open Label)|Primary Purpose: Treatment	XmAb20717-01|DUET-2	2018-07-10	2020-12-01	2021-03-01	2018-05-07		2020-05-14	Cedars-Sinai Medical Center, Samuel Oschin Comprehensive Cancer Institute, Los Angeles, California, United States|UCLA Hematology-Oncology Clinic (Westwood), Los Angeles, California, United States|University of California San Diego Moores Cancer Center, San Diego, California, United States|University of California San Francisco Medical Center, San Francisco, California, United States|Emory Univer…		https://ClinicalTrials.gov/show/NCT03517488	2018	2020	Phase 1	non	Meta	Bispecific	NA		NA	NA		PD1	CTLA-4	Bispecific	PD-1xCTLA-4
25	NCT04606472	A Study of SI-B003, a PD-1/CTLA-4 Bispecific Antibody, in Patients With Advanced Solid Tumors		Recruiting	No Results Available	Solid Tumor	Drug: SI-B003	Phase Ia: Dose limiting toxicity (DLT)|Phase Ia: Maximum tolerated dose (MTD)|Phase Ia: Maximum administered dose (MAD)|Phase Ia: Treatment-Emergent Adverse Event (TEAE)|Phase Ib: Recommended Phase II Dose (RP2D)|Cmax|Tmax|T1/2|AUC0-t|CL|Ctrough|Adverse Events of special interest (AESI)|ADA (Anti-drug antibody)|NAb (Neutralizing antibody )|Objective Response Rate (ORR)|Duration of Response (DOR)|…	Sichuan Baili Pharmaceutical Co., Ltd.|SystImmune Inc.	All	18 Years and older Â (Adult, Older Adult)	Phase 1	159	Industry|Other	Interventional	Allocation: N/A|Intervention Model: Sequential Assignment|Masking: None (Open Label)|Primary Purpose: Treatment	SI-B003-101	2020-11-19	2022-09-01	2022-09-01	2020-10-28		2021-03-09	Peking University Cancer Hospital, Beijing, Beijing, China|Chongqing Cancer Hospital, Chongqing, Chongqing, China|Henan Cancer Hospital, Zhengzhou, Henan, China|Shanghai First People's Hospital, Shanghai, Shanghai, China		https://ClinicalTrials.gov/show/NCT04606472	2020	2022	Phase 1	non	Meta	Bispecific	NA		NA	NA		PD1	CTLA-4	Bispecific	PD-1xCTLA-4
18	NCT03752398	A Study of XmAbÂ®23104 in Subjects With Selected Advanced Solid Tumors (DUET-3)	DUET-3	Recruiting	No Results Available	Melanoma (Excluding Uveal Melanoma)|Cervical Carcinoma|Pancreatic Carcinoma|Breast Carcinoma That is Estrogen Receptor, Progesterone Receptor, and Her2 Negative|Hepatocellular Carcinoma|Urothelial Carcinoma|Squamous Cell Carcinoma of the Head and Neck|Nasopharyngeal Carcinoma|Renal Cell Carcinoma|Colorectal Carcinoma|Endometrial Carcinoma|Non-small Cell Lung Carcinoma|Small Cell Lung Cancer|Gastr…	Biological: XmAbÂ®23104|Biological: YervoyÂ® (ipilimumab)	Treatment-related adverse events as assessed by CTCAE v4.03	Xencor, Inc.|ICON plc	All	18 Years and older Â (Adult, Older Adult)	Phase 1	234	Industry	Interventional	Allocation: Randomized|Intervention Model: Sequential Assignment|Masking: None (Open Label)|Primary Purpose: Treatment	XmAb23104-01|DUET-3	2019-05-01	2024-09-01	2025-03-01	2018-11-26		2020-12-22	UC San Diego Moores Cancer Center, San Diego, California, United States|University of Colorado Hospital - Anschutz Cancer Pavilion, Aurora, Colorado, United States|Sarah Cannon Research Institute at HealthONE, Denver, Colorado, United States|Florida Cancer Specialists, Sarasota, Florida, United States|Emory University, Atlanta, Georgia, United States|Washington University School of Medicine Sitem…		https://ClinicalTrials.gov/show/NCT03752398	2019	2024	Phase 1	non	Meta	Bispecific	NA		NA	NA		PD1	ICOS	Bispecific	PD-1xICOS
21	NCT03219268	A Study of MGD013 in Patients With Unresectable or Metastatic Neoplasms		Recruiting	No Results Available	Advanced Solid Tumors|Hematologic Neoplasms|Gastric Cancer|Ovarian Cancer|GastroEsophageal Cancer|HER2-positive Breast Cancer|HER2-positive Gastric Cancer|DLBCL	Biological: MGD013|Biological: MGD013 in combination with margetuximab	Incidence of Treatment-Emergent Adverse Events as assessed by CTCAE v4.03 (MGD013 monotherapy)|Maximum Tolerated Dose|Area Under the Plasma Concentration versus Time Curve (AUC) of MGD013 and MGD013 plus margetuximab|Maximum Plasma Concentration (Cmax) of MGD013 and MGD013 plus margetuximab|Time to reach maximum (peak) plasma concentration (Tmax) of MGD013 and MGD013 plus margetuximab|Trough plas…	MacroGenics|Zai Lab Co., Ltd.	All	18 Years and older Â (Adult, Older Adult)	Phase 1	445	Industry|Other	Interventional	Allocation: Non-Randomized|Intervention Model: Single Group Assignment|Masking: None (Open Label)|Primary Purpose: Treatment	CP-MGD013-01	2017-08-18	2021-07-01	2022-08-01	2017-07-17		2021-02-11	Banner MD Anderson Cancer Center, Gilbert, Arizona, United States|USC/Norris Comprehensive Cancer Center, Los Angeles, California, United States|UCLA Hematology & Oncology Clinic, Los Angeles, California, United States|Hoag Memorial Hospital Presbyterian, Newport Beach, California, United States|Florida Cancer Specialists & Research Institute, Sarasota, Florida, United States|University of Chicag…		https://ClinicalTrials.gov/show/NCT03219268	2017	2021	Phase 1	non	Meta	Bispecific	NA		NA	NA		PD1	LAG3	Bispecific	PD-1xLAG3
164	NCT04178460	A Study of Niraparib Combined With MGD013 in Patients With Advanced or Metastatic Solid Tumor Who Failed Prior Treatment		Recruiting	No Results Available	Gastric Cancer|Triple Negative Breast Cancer|Biliary Tract Carcinoma|Endometrial Carcinoma	Drug: Niraparib combined with MGD013	Safety and Validity profiles|Validity profiles|Exploratory objective	Zai Lab (Shanghai) Co., Ltd.	All	18 Years to 100 Years Â (Adult, Older Adult)	Phase 1	164	Industry	Interventional	Allocation: N/A|Intervention Model: Single Group Assignment|Masking: None (Open Label)|Primary Purpose: Treatment	ZL-2306-006	2020-02-03	2024-12-30	2024-12-30	2019-11-26		2021-04-01	Beijing Cancer Hospital, Beijing, Beijing, China|Beijing Cancer Hospital, Beijing, Beijing, China|Sun Yat-Sen University Cancer Center, Guangzhou, Guangdong, China|Sun Yat-Sen University Cancer Center, Guangzhou, Guangdong, China|Henan Cancer Hospital, Zhengzhou, Henan, China|Henan Cancer Hospital, Zhengzhou, Henan, China|Henan Cancer Hospital, Zhengzhou, Henan, China|Hubei Cancer Hospital, Wuhan…		https://ClinicalTrials.gov/show/NCT04178460	2020	2024	Phase 1	non	Meta	Bispecific	NA		NA	NA		PD1	LAG3	Bispecific	PD-1xLAG3
311	NCT04440943	A Study of the PD-L1xCD27 Bispecific Antibody CDX-527 in Patients With Advanced Malignancies		Recruiting	No Results Available	Non-small Cell Lung Cancer|Breast Cancer|Gastric Cancer|Renal Cell Carcinoma|Ovarian Cancer|Primary Peritoneal Carcinoma|Fallopian Tube Cancer|Cholangiocarcinoma|Bladder Urothelial Carcinoma|MSI-H Colorectal Cancer|Esophageal Cancer|Hepatic Cancer|Head and Neck Cancer|Other Solid Tumors	Drug: CDX-527	Safety and Tolerability of CDX-527 as assessed by CTCAE v5.0|Objective Response Rate|Clinical Benefit Rate|Duration of Response|Progression-free Survival|Overall Survival|Immunogenicity Evaluation|Pharmacokinetic Evaluation	Celldex Therapeutics	All	18 Years and older Â (Adult, Older Adult)	Phase 1	40	Industry	Interventional	Allocation: N/A|Intervention Model: Single Group Assignment|Masking: None (Open Label)|Primary Purpose: Treatment	CDX527-01	2020-08-04	2022-03-01	2023-01-01	2020-06-22		2021-02-11	Northside Hospital, Atlanta, Georgia, United States|University of Chicago, Chicago, Illinois, United States|Duke Cancer Center, Durham, North Carolina, United States|Providence Portland Medical Center, Portland, Oregon, United States		https://ClinicalTrials.gov/show/NCT04440943	2020	2022	Phase 1	non	Meta	Bispecific	NA		NA	NA		PD1	CD27	Bispecific	PD-L1xCD27
15	NCT03927573	Study With Bispecific Antibody Engaging T-cells, in Patients With Progressive Cancer Diseases With Positive PSCA Marker		Recruiting	No Results Available	Non-small Cell Lung Cancer|Breast Cancer|Pancreatic Cancer|Prostate Cancer|Renal Cancer|Transitional Cell Carcinoma	Drug: GEM3PSCA	Maximum tolerated dose (MTD)|Incidence and intensity of adverse events|Incidence of Dose limiting toxicity (DLT)|Recommended phase 2 dose (RP2D)|Antitumor activity of GEM3PSCA according to RECIST1.1 (Response Evaluation Criteria in Solid Tumors)|Prostate specific antigen (PSA) response in patients with prostate cancer|Overall survival (OS)	GEMoaB Monoclonals GmbH|GCP-Service International Ltd. & Co. KG	All	18 Years and older Â (Adult, Older Adult)	Phase 1	24	Industry	Interventional	Allocation: N/A|Intervention Model: Sequential Assignment|Masking: None (Open Label)|Primary Purpose: Treatment	GEM3PSCA-01	2019-04-15	2022-06-01	2022-12-01	2019-04-25		2021-04-20	Klinikum rechts der Isar der TU MÃ¼nchen, Munich, Bayern, Germany|UniversitÃ¤tsklinikum WÃ¼rzburg, WÃ¼rzburg, Bayern, Germany|UniversitÃ¤tsklinikum Marburg, Marburg, Hessen, Germany|UniversitÃ¤tsklinikum Dresden, Dresden, Sachsen, Germany|UniversitÃ¤tsklinikum Hamburg-Eppendorf, Hamburg, Germany		https://ClinicalTrials.gov/show/NCT03927573	2019	2022	Phase 1	non	Meta	Bispecific	NA		NA	NA		PSCA	CD3	CD3-based bispecific	PSCAxCD3
13	NCT03330561	PRS-343 in HER2-Positive Solid Tumors		Recruiting	No Results Available	HER2-positive Breast Cancer|HER2-positive Gastric Cancer|HER2-positive Bladder Cancer|HER2-positive Solid Tumor	Drug: PRS-343	Incidence and severity of AEs graded according to the National Cancer Institute Common Terminology Criteria for Adverse Events (NCI CTCAE) version 4.03|Peak Plasma Concentration (Cmax)|Area under the plasma concentration versus time curve (AUC)|Time to maximum dose concentration (Tmax)|Terminal half life (t1/2)|Tumor responses as defined by the Response Evaluation in Solid Tumors (RECIST) v.1.1|D…	Pieris Pharmaceuticals, Inc.	All	18 Years and older Â (Adult, Older Adult)	Phase 1	110	Industry	Interventional	Allocation: N/A|Intervention Model: Single Group Assignment|Masking: None (Open Label)|Primary Purpose: Treatment	PRS-343-PCS_04_16	2017-09-28	2021-05-01	2021-09-01	2017-11-06		2021-02-01	University of Arizona Cancer Center, Tucson, Arizona, United States|University of California Los Angeles (UCLA), Santa Monica, California, United States|Georgetown University, Lombardi Comprehensive Cancer Center, Washington, District of Columbia, United States|Johns Hopkins University School of Medicine, Baltimore, Maryland, United States|Memorial Sloan Kettering Cancer Center, New York, New Yor…		https://ClinicalTrials.gov/show/NCT03330561	2017	2021	Phase 1	yes	Meta	Bispecific	NA	NA	NA	NA		HER2	4-1BB	Bispecific	HER2x4-1BB
222	NCT00351858	Safety and Efficacy Study of the Trifunctional Antibody Ertumaxomab to Treat Patients With Advanced or Metastatic Breast Cancer	IV REXBC 02	Terminated	No Results Available	Breast Neoplasms|Breast Cancer	Drug: ertumaxomab	To demonstrate clinical efficacy of the investigational trifunctional antibody ertumaxomab for the treatment of hormone therapy refractory advanced or metastatic breast cancer tumors (stage IIIb or IV) which are known to express Her-2/neu (1+ or 2+)|Time to progression|Duration of response|Time to response|Clinical benefit of ertumaxomab (defined as the rate of confirmed complete remission, parti…	Neovii Biotech	Female	18 Years and older Â (Adult, Older Adult)	Phase 2	40	Industry	Interventional	Allocation: Non-Randomized|Intervention Model: Single Group Assignment|Masking: None (Open Label)|Primary Purpose: Treatment	FBT-IVREXBC 02|EudraT number: 2005-004294-21	2006-07-01		2009-02-01	2006-07-13		2015-05-01	Jules Bordet Institute, Free University of Brussels, Brussels, Belgium		https://ClinicalTrials.gov/show/NCT00351858	2006		Phase 2	yes	Meta	Bispecific	NA	NA	NA	NA		HER2	CD3	CD3-based bispecific	HER2xCD3
220	NCT00452140	Phase II Study With the Trifunctional Antibody Ertumaxomab to Treat Metastatic Breast Cancer Progressing After Endocrine Treatment		Terminated	No Results Available	Metastatic Breast Cancer|Advanced Breast Cancer	Biological: ertumaxomab	Clinical efficacy measured by objective response rate (best response during the course of the study)|Efficacy:|Clinical benefit rate|Duration of response|Time to progression (TTP)|Safety:|Incidence of adverse events (AEs)|Presence of human anti-murine antibodies after ertumaxomab infusion|Vital signs|Laboratory parameters	Neovii Biotech	Female	18 Years and older Â (Adult, Older Adult)	Phase 2	40	Industry	Interventional	Allocation: Non-Randomized|Intervention Model: Single Group Assignment|Masking: None (Open Label)|Primary Purpose: Treatment	IV-ERT-BC-03|EudraT number: 2006-005017-36	2007-03-01		2009-02-01	2007-03-27		2009-05-19	Study site, Austria|Study site, France|Study sites, Germany|Study site, Italy|Barcelona, Spain		https://ClinicalTrials.gov/show/NCT00452140	2007		Phase 2	yes	Meta	Bispecific	NA	NA	NA	NA		HER2	CD3	CD3-based bispecific	HER2xCD3
219	NCT00522457	Phase II Study With the Trifunctional Antibody Ertumaxomab to Treat Metastatic Breast Cancer After Progression on Trastuzumab Therapy		Terminated	Has Results	Metastatic Breast Cancer|Advanced Breast Cancer	Drug: ertumaxomab	Clinical Efficacy Measured by Objective Response Rate (Best Response During the Course of the Study)|Duration of Response|Clinical Benefit Rate	Neovii Biotech|Fresenius Biotech North America	Female	18 Years and older Â (Adult, Older Adult)	Phase 2	19	Industry	Interventional	Allocation: Non-Randomized|Intervention Model: Single Group Assignment|Masking: None (Open Label)|Primary Purpose: Treatment	IV-ERT-BC-04	2008-01-01	2009-12-01	2009-12-01	2007-08-29	2011-04-29	2011-04-29	Minneapolis, Minnesota, United States|Lebanon, New Hampshire, United States|New York, New York, United States|Ottawa, Ontario, Canada|Montreal, Quebec, Canada		https://ClinicalTrials.gov/show/NCT00522457	2008	2009	Phase 2	yes	Meta	Bispecific	NA	NA	NA	NA		HER2	CD3	CD3-based bispecific	HER2xCD3
4	NCT03983395	Study of ISB 1302 (CD3 Bispecific Ab) in HER2-positive Metastatic Breast Cancer		Recruiting	No Results Available	Breast Cancer	Biological: ISB 1302 250 ng/kg|Biological: ISB 1302 325 ng/kg|Biological: ISB 1302 325 ng/kg-D1;425 ng/kg -D8,D15,D22|Biological: ISB 1302 325 ng/kg-D1;550 ng/kg -D8,D15,D22|Biological: ISB 1302 325ng/kgD1;550 ng/kg D8;700 ng/kgD15,22|Biological: ISB 1302 325ng/kg D1;550 ng/kg D8;900 ng/kg D15,22|Biological: ISB 1302 escalating doses,1200 ng/kg D15,22|Biological: ISB 1302 at the MTD and/or RP2D d…	MTD: Number of DLTs (dose limiting toxicities) during the first 28 days after the first administrations of study drug (i.e. Cycle 1) in each cohort.|RP2D: Incidence and severity of AEs, AESI, and SAEs, including but not limited to laboratory values, PK and biomarkers.|Anti-tumor Activity of ISB 1302 administered Q1W (Part 2)|Incidence, nature, and intensity of AEs according to Common Terminology …	Ichnos Sciences SA|Glenmark Pharmaceuticals S.A.	Female	18 Years and older Â (Adult, Older Adult)	Phase 1|Phase 2	158	Industry	Interventional	Allocation: Non-Randomized|Intervention Model: Parallel Assignment|Masking: None (Open Label)|Primary Purpose: Treatment	ISB 1302-103|IND Number 131316	2020-04-08	2021-08-31	2022-01-30	2019-06-12		2020-10-09	Ichnos Investigational Site 1, Gilbert, Arizona, United States|Ichnos Investigational Site 5, Los Angeles, California, United States|Ichnos Investigational Site 4, Louisville, Kentucky, United States|Ichnos Investigational Site 2, Detroit, Michigan, United States|Ichnos Investigational Site 3, Philadelphia, Pennsylvania, United States		https://ClinicalTrials.gov/show/NCT03983395	2020	2021	Phase 2	yes	Meta	Bispecific	NA	NA	NA	NA		HER2	CD3	CD3-based bispecific	HER2xCD3
179	NCT03661424	BATs in Patients With Breast Cancer and Leptomeningeal Metastases		Recruiting	No Results Available	Breast Cancer Female|Leptomeningeal Metastases	Drug: HER2 BATs	Types of adverse events (AEs)|Frequency of adverse events (AEs)|Severity of adverse events (AEs)|Timing of onset of adverse events|Duration of adverse events|Relationship to study therapy of any adverse events or abnormalities of laboratory tests as determined by CTCAE v5.0 will be assessed based on protocol-defined relationships of definitely, probably, possibly, unlikely and unrelated to study …	University of Virginia	Female	18 Years and older Â (Adult, Older Adult)	Phase 1	16	Other	Interventional	Allocation: N/A|Intervention Model: Single Group Assignment|Masking: None (Open Label)|Primary Purpose: Treatment	20805	2019-02-26	2021-04-28	2023-08-30	2018-09-07		2020-05-06	University of Virginia, Charlottesville, Virginia, United States		https://ClinicalTrials.gov/show/NCT03661424	2019	2021	Phase 1	yes	Meta	Bispecific	NA	NA	NA	NA		HER2	HER2	Bispecific	HER2xHER2
230	NCT04224272	A Study of ZW25 (Zanidatamab) With Palbociclib Plus Fulvestrant in Patients With HER2+/HR+ Advanced Breast Cancer		Recruiting	No Results Available	HER2+/HR+ Breast Cancer	Drug: ZW25 (Zanidatamab)|Drug: Palbociclib|Drug: Fulvestrant	Incidence of dose-limiting toxicities (DLTs; Part 1)|Incidence of AEs (Part 1)|Incidence of lab abnormalities (Part 1)|Progression-free survival 6 (PFS6; Part 2)|Maximum serum concentration of ZW25 (Parts 1 and 2)|Trough concentration of ZW25 (Parts 1 and 2)|Incidence of anti-drug antibodies (ADAs) (Parts 1 and 2)|Objective response rate (Part 2)|Duration of response (Part 2)|Disease control rate…	Zymeworks Inc.	All	18 Years and older Â (Adult, Older Adult)	Phase 2	86	Industry	Interventional	Allocation: N/A|Intervention Model: Sequential Assignment|Masking: None (Open Label)|Primary Purpose: Treatment	ZWI-ZW25-202|2019-002956-18	2020-06-10	2022-04-30	2023-06-30	2020-01-13		2021-03-29	UCLA Hematology/Oncology Parkside, Santa Monica, California, United States|Sarah Cannon Research Institute, Nashville, Tennessee, United States|South Texas Accelerated Research Therapeutics, San Antonio, Texas, United States|Seattle Cancer Care Alliance, Seattle, Washington, United States|The Ottawa Hospital Cancer Centre, Ottawa, Ontario, Canada|Sunnybrook Research Institute, Toronto, Ontario, C…		https://ClinicalTrials.gov/show/NCT04224272	2020	2022	Phase 2	yes	Meta	Bispecific	NA	NA	NA	NA		HER2	HER2	Bispecific	HER2xHER2
18	NCT01097460	MM-111 in Combination With Herceptin in Patients With Advanced Her2 Amplified, Heregulin Positive Breast Cancer		Completed	Has Results	Breast Neoplasms	Drug: MM-111 + Herceptin	Incidence of Treatment-emergent AE's|To Determine the Recommended Phase 2 Doses of MM-111 + Herceptin in Combination	Merrimack Pharmaceuticals	All	18 Years and older Â (Adult, Older Adult)	Phase 1	16	Industry	Interventional	Allocation: N/A|Intervention Model: Single Group Assignment|Masking: None (Open Label)|Primary Purpose: Treatment	MM-111-02-12-02	2010-04-01	2013-07-01	2013-07-01	2010-04-01	2014-12-04	2015-01-07	Indiana University (IUPUI), Indianapolis, Indiana, United States|Massachusetts General Hospital, Boston, Massachusetts, United States|Huntsman Cancer Institute, Salt Lake City, Utah, United States		https://ClinicalTrials.gov/show/NCT01097460	2010	2013	Phase 1	yes	Meta	Bispecific	NA	NA	NA	NA		HER2	HER3	Bispecific	HER2xHER3
7	NCT03321981	MCLA-128 With Trastuzumab/Chemotherapy in HER2+ and With Endocrine Therapy in ER+ and Low HER2 Breast Cancer		Active, not recruiting	No Results Available	Breast Cancer Metastatic	Drug: MCLA-128|Drug: Trastuzumab|Drug: Vinorelbine|Drug: Endocrine therapy	Clinical Benefit Rate at 24 weeks|Progression Free Survival (PFS)|Overall Response Rate (ORR)|Duration of Response (DoR)|Overall Survival (OS)|number of participants with treatment emergent Adverse Events (AE)|number of patients that discontinue due to intolerability of study drug|maximum plasma concentration [Cmax]|trough plasma concentration [C0h]|area under curve [AUC]|clearance [CL]|volume of…	Merus N.V.	Female	18 Years and older Â (Adult, Older Adult)	Phase 2	101	Industry	Interventional	Allocation: Non-Randomized|Intervention Model: Parallel Assignment|Masking: None (Open Label)|Primary Purpose: Treatment	MCLA-128-CL02|2017-002821-39	2018-01-15	2020-07-30	2022-07-30	2017-10-26		2020-06-16	Cedars-Sinai Medical Center, Los Angeles, California, United States|Feinberg School of Medicine, Chicago, Illinois, United States|HCA Midwest Health, Kansas City, Kansas, United States|Tennessee Oncology Chattanooga, Chattanooga, Tennessee, United States|Sarah Cannon Research Institute, Nashville, Tennessee, United States|Institut Jules Bordet, Brussel, Belgium|Grand HÃ´pital de Charleroi (GHdC),…		https://ClinicalTrials.gov/show/NCT03321981	2018	2020	Phase 2	yes	Meta	Bispecific	NA	NA	NA	NA		HER2	HER3	Bispecific	HER2xHER3
65	NCT03524170	Radiation Therapy and M7824 in Treating Patients With Metastatic Hormone Receptor Positive, HER2 Negative Breast Cancer		Recruiting	No Results Available	Anatomic Stage IV Breast Cancer AJCC v8|Metastatic Breast Carcinoma|Prognostic Stage IV Breast Cancer AJCC v8	Drug: Bintrafusp Alfa|Radiation: Radiation Therapy	Recommended phase II dose (RP2D) of M7824 and radiation therapy in patients with metastatic HR+/HER2- breast cancer|Safety and tolerability in patients with metastatic HR+/HER2- breast cancer|Progression-free survival (PFS)|Overall survival (OS)|Immunologic/molecular response|Evaluation of the size of metastasis after treatment with M7824 with radiation (in-field) and non-irradiated (abscopal) si…	M.D. Anderson Cancer Center|National Cancer Institute (NCI)	All	18 Years and older Â (Adult, Older Adult)	Phase 1	20	Other|NIH	Interventional	Allocation: N/A|Intervention Model: Single Group Assignment|Masking: None (Open Label)|Primary Purpose: Treatment	2017-0499|NCI-2018-00961	2018-04-30	2020-12-31	2020-12-31	2018-05-14		2020-11-19	M D Anderson Cancer Center, Houston, Texas, United States		https://ClinicalTrials.gov/show/NCT03524170	2018	2020	Phase 1	yes	Meta	Bispecific	NA	NA	NA	NA		PD-L1	TGFb	Bispecific	PD-L1xTGFb
115	NCT03579472	M7824 and Eribulin Mesylate in Treating Patients With Metastatic Triple Negative Breast Cancer		Recruiting	No Results Available	Anatomic Stage IV Breast Cancer AJCC v8|Metastatic Triple-Negative Breast Carcinoma|Prognostic Stage IV Breast Cancer AJCC v8	Drug: Bintrafusp Alfa|Drug: Eribulin Mesylate	Recommended phase II dose (RP2D)|Incidence of adverse events	M.D. Anderson Cancer Center|National Cancer Institute (NCI)	All	18 Years and older Â (Adult, Older Adult)	Phase 1	20	Other|NIH	Interventional	Allocation: N/A|Intervention Model: Single Group Assignment|Masking: None (Open Label)|Primary Purpose: Treatment	2017-0500|NCI-2018-01140|P30CA016672	2018-05-30	2021-10-31	2021-10-31	2018-07-06		2021-01-29	Lyndon Baines Johnson General Hospital, Houston, Texas, United States|M D Anderson Cancer Center, Houston, Texas, United States		https://ClinicalTrials.gov/show/NCT03579472	2018	2021	Phase 1	yes	Meta	Bispecific	NA	NA	NA	NA		PD-L1	TGFb	Bispecific	PD-L1xTGFb
121	NCT03620201	M7824 in Treating Patients With Stage II-III HER2 Positive Breast Cancer		Recruiting	No Results Available	Anatomic Stage II Breast Cancer AJCC v8|Anatomic Stage IIA Breast Cancer AJCC v8|Anatomic Stage IIB Breast Cancer AJCC v8|Anatomic Stage III Breast Cancer AJCC v8|Anatomic Stage IIIA Breast Cancer AJCC v8|Anatomic Stage IIIB Breast Cancer AJCC v8|Anatomic Stage IIIC Breast Cancer AJCC v8|Prognostic Stage II Breast Cancer AJCC v8|Prognostic Stage IIA Breast Cancer AJCC v8|Prognostic Stage IIB Brea…	Drug: Bintrafusp Alfa	Change in tumor-infiltrating lymphocytes (TIL) percentage|Laboratory parameters|Eye symptoms (and signs if symptoms warranted additional evaluation)|Vital signs|Electrocardiogram parameters	M.D. Anderson Cancer Center|National Cancer Institute (NCI)	All	18 Years and older Â (Adult, Older Adult)	Phase 1	20	Other|NIH	Interventional	Allocation: N/A|Intervention Model: Single Group Assignment|Masking: None (Open Label)|Primary Purpose: Treatment	2017-0502|NCI-2018-01184|P30CA016672	2018-08-03	2020-12-31	2020-12-31	2018-08-08		2020-06-04	M D Anderson Cancer Center, Houston, Texas, United States		https://ClinicalTrials.gov/show/NCT03620201	2018	2020	Phase 1	yes	Neoadj	Bispecific	NA	NA	NA	NA		PD-L1	TGFb	Bispecific	PD-L1xTGFb
48	NCT04756505	Immunotherapy (NHS-IL12 & Bintrafusp Alfa) and Radiation Therapy for the Treatment of Hormone Receptor Positive, HER2 Negative Metastatic Breast Cancer, the REINA Trial		Not yet recruiting	No Results Available	Anatomic Stage IV Breast Cancer AJCC v8|Hormone Receptor Positive Breast Adenocarcinoma|Metastatic Breast Carcinoma|Metastatic HER2 Negative Breast Adenocarcinoma|Prognostic Stage IV Breast Cancer AJCC v8	Drug: Bintrafusp Alfa|Biological: Immunocytokine NHS-IL12|Radiation: Radiation Therapy	Incidence of adverse events (AEs)|Recommended phase II dose (RP2D)|Progression-free survival (PFS)|Overall survival (OS)|Percent (%) change in tumor infiltrating lymphocytes (TIL)|Size of metastasis after treatment with both therapeutic agents with radiation (in-field) and nonirradiated (abscopal) sites	M.D. Anderson Cancer Center	All	18 Years and older Â (Adult, Older Adult)	Phase 1	20	Other	Interventional	Allocation: N/A|Intervention Model: Single Group Assignment|Masking: None (Open Label)|Primary Purpose: Treatment	2020-0245|NCI-2021-00434	2021-03-31	2021-05-15	2021-05-15	2021-02-16		2021-02-16	M D Anderson Cancer Center, Houston, Texas, United States		https://ClinicalTrials.gov/show/NCT04756505	2021	2021	Phase 1	yes	Meta	Bispecific	NA	NA	NA	NA		PD-L1	TGFb	Bispecific	PD-L1xTGFb
249	NCT04789668	Bintrafusp Alfa and Pimasertib for the Treatment of Patients With Brain Metastases		Recruiting	No Results Available	Anatomic Stage IV Breast Cancer AJCC v8|Clinical Stage IV Cutaneous Melanoma AJCC v8|Hematopoietic and Lymphoid Cell Neoplasm|Hormone Receptor Positive Breast Adenocarcinoma|Metastatic Lung Non-Small Cell Carcinoma|Metastatic Malignant Neoplasm in the Brain|Metastatic Malignant Solid Neoplasm|Metastatic Melanoma|Metastatic Triple-Negative Breast Carcinoma|Pathologic Stage IV Cutaneous Melanoma AJ…	Drug: Bintrafusp Alfa|Drug: Pimasertib|Other: Quality-of-Life Assessment	Clinical benefit rate|Incidence of intracranial and extracranial toxicities and dose-limiting toxicities (Phase I)|Recommended phase II dose (Phase I)|Time to intracranial progression (Phase II)|Overall survival (Phase II)|Intracranial progression|Time to extracranial progression|Best achieved extracranial objective response rate|Duration of response|Dose, duration and frequency of steroid use fo…	M.D. Anderson Cancer Center	All	18 Years and older Â (Adult, Older Adult)	Phase 1|Phase 2	36	Other	Interventional	Allocation: N/A|Intervention Model: Single Group Assignment|Masking: None (Open Label)|Primary Purpose: Treatment	2019-1091|NCI-2021-00219	2021-01-15	2025-05-01	2025-05-01	2021-03-09		2021-03-12	M D Anderson Cancer Center, Houston, Texas, United States		https://ClinicalTrials.gov/show/NCT04789668	2021	2025	Phase 2	yes	Meta	Bispecific	NA	NA	NA	NA		PD-L1	TGFb	Bispecific	PD-L1xTGFb
158	NCT04489940	Bintrafusp Alfa in High Mobility Group AT-Hook 2 (HMGA2) Expressing Triple Negative Breast Cancer		Recruiting	No Results Available	Triple Negative Breast Neoplasms	Drug: Bintrafusp alfa	Confirmed Objective Response (OR) According to Response Evaluation Criteria in Solid Tumors (RECIST Version 1.1) Assessed by an Independent Review Committee|Duration of Response (DOR) According to Response Evaluation Criteria in Solid Tumors (RECIST Version 1.1) Assessed by an Independent Review Committee (IRC)|Durable Response of at Least 6 Months Assessed by an Independent Review Committee (IRC…	EMD Serono Research & Development Institute, Inc.|Merck KGaA, Darmstadt, Germany|EMD Serono	All	18 Years and older Â (Adult, Older Adult)	Phase 2	29	Industry	Interventional	Allocation: N/A|Intervention Model: Single Group Assignment|Masking: None (Open Label)|Primary Purpose: Treatment	MS200647_0020|2019-004833-18	2020-10-12	2023-02-23	2023-02-23	2020-07-28		2021-01-26	Medical Oncology Hematology Consultants, PA, Helen F. Graham Cancer Center, Suite 3400, Newark, Delaware, United States|Mayo Clinic-Jacksonville, Jacksonville, Florida, United States|Maryland Oncology Hematology, P.A., Silver Spring, Maryland, United States|New York Oncology Hematology, P.C. - Albany, Albany, New York, United States|Cone Health Cancer Center at Alamance Regional - Alamance Region…		https://ClinicalTrials.gov/show/NCT04489940	2020	2023	Phase 2	yes	Meta	Bispecific	NA	NA	NA	NA		PD-L1	TGFb	Bispecific	PD-L1xTGFb
4	NCT01837602	cMet CAR RNA T Cells Targeting Breast Cancer		Completed	No Results Available	Metastatic Breast Cancer|Triple Negative Breast Cancer	Biological: cMet RNA CAR T cells	Number of Serious Adverse Event	University of Pennsylvania	All	18 Years and older Â (Adult, Older Adult)	Phase 1	6	Other	Interventional	Allocation: N/A|Intervention Model: Single Group Assignment|Masking: None (Open Label)|Primary Purpose: Treatment	UPCC 13111, 813858	2013-04-01	2018-08-13	2018-08-13	2013-04-23		2018-10-19	Abramson Cancer Center of the University of Pennsylvania, Philadelphia, Pennsylvania, United States		https://ClinicalTrials.gov/show/NCT01837602	2013	2018	Phase 1	yes	Meta	CART	NA	NA	NA	NA		cMET	NA	CART	cMET
310	NCT03680560	Study of ACTR T Cell Product in Combination With Trastuzumab in Subjects With HER2-Positive Advanced Solid Tumor Cancers		Terminated	No Results Available	Solid Tumor|HER-2 Protein Overexpression	Biological: ACTR T Cell Product|Drug: Trastuzumab	Safety and tolerability of ACTR T cell product with trastuzumab as assessed by committee review of dose limiting toxicities (DLTs), incidence and severity of adverse events (AEs) and clinically significant abnormalities of laboratory values|Determination of recommended phase 2 dose (RP2D) regimen|Anti-tumor activity as measured by overall response rate (ORR) per iRECIST|Anti-tumor activity as mea…	Cogent Biosciences, Inc.	All	18 Years to 75 Years Â (Adult, Older Adult)	Phase 1	6	Industry	Interventional	Allocation: N/A|Intervention Model: Single Group Assignment|Masking: None (Open Label)|Primary Purpose: Treatment	ATTCK-34-01	2019-03-13	2020-03-12	2020-03-12	2018-09-21		2020-03-31	Yale Smilow Cancer Hospital, New Haven, Connecticut, United States|Miami University Cancer Center, Miami, Florida, United States|The Ohio State University, Columbus, Ohio, United States|Sarah Cannon Research Institute/Tennessee Oncology, PLLC, Nashville, Tennessee, United States|Baylor Scott & White Medical Center, Dallas, Texas, United States|MD Anderson Cancer Center, Houston, Texas, United Sta…		https://ClinicalTrials.gov/show/NCT03680560	2019	2020	Phase 1	non	Meta	CART	NA		NA	NA		4-1BB	HER2	CART	ACTR plateform
24	NCT02541370	Treatment of Relapsed and/or Chemotherapy Refractory Advanced Malignancies by CART133		Completed	No Results Available	Liver Cancer|Pancreatic Cancer|Brain Tumor|Breast Cancer|Ovarian Tumor|Colorectal Cancer|Acute Myeloid and Lymphoid Leukemias	Biological: anti-CD133-CAR vector-transduced T cells	Occurrence of study related adverse events|Anti-tumor responses to CART-133 cell infusions	Chinese PLA General Hospital	All	18 Years to 70 Years Â (Adult, Older Adult)	Phase 1|Phase 2	20	Other	Interventional	Allocation: N/A|Intervention Model: Single Group Assignment|Masking: None (Open Label)|Primary Purpose: Treatment	s2015-080-03	2015-06-01	2019-06-01	2019-06-01	2015-09-04		2019-12-17	Biotherapeutic Department and Pediatrics Department of Chinese PLA General Hospital, Beijing, Beijing, China		https://ClinicalTrials.gov/show/NCT02541370	2015	2019	Phase 2	non	Meta	CART	NA		NA	NA		CD133		CART	CD133
33	NCT04427449	4SCAR-CD44v6 T Cell Therapy Targeting Cancer		Recruiting	No Results Available	Cancers Which Are CD44v6 Positive	Biological: CD44v6-specific CAR gene-engineered T cells	Safety of infusion|Clinical response	Shenzhen Geno-Immune Medical Institute|Shenzhen Hospital of Southern Medical University|The Seventh Affiliated Hospital, Sun Yat-sen University|Shenzhen Children's Hospital	All	6 Months to 75 Years Â (Child, Adult, Older Adult)	Phase 1|Phase 2	100	Other	Interventional	Allocation: N/A|Intervention Model: Single Group Assignment|Masking: None (Open Label)|Primary Purpose: Treatment	GIMI-IRB-20004	2020-06-01	2023-05-31	2023-12-31	2020-06-11		2020-06-11	Shenzhen Children's Hospital, Shenzhen, Guangdong, China|Shenzhen Geno-immune Medical Institute, Shenzhen, Guangdong, China|Shenzhen Hospital of Southern Medical University, Shenzhen, Guangdong, China|The Seventh Affilliated Hospital, Sun Yat-Sen University, Shenzhen, Guangdong, China		https://ClinicalTrials.gov/show/NCT04427449	2020	2023	Phase 2	non	Meta	CART	NA		NA	NA		CD44v6		CART	CD44v6
32	NCT02830724	Administering Peripheral Blood Lymphocytes Transduced With a CD70-Binding Chimeric Antigen Receptor to People With CD70 Expressing Cancers		Suspended	No Results Available	Pancreatic Cancer|Renal Cell Cancer|Breast Cancer|Melanoma|Ovarian Cancer	Drug: Cyclophosphamide|Drug: Fludarabine|Drug: Aldesleukin|Biological: Anti-hCD70 CAR transduced PBL	Frequency and severity of treatment-related adverse events|Response rate	National Cancer Institute (NCI)|National Institutes of Health Clinical Center (CC)	All	18 Years to 70 Years Â (Adult, Older Adult)	Phase 1|Phase 2	2	NIH	Interventional	Allocation: Non-Randomized|Intervention Model: Sequential Assignment|Masking: None (Open Label)|Primary Purpose: Treatment	160131|16-C-0131	2017-04-06	2027-01-01	2028-01-01	2016-07-13		2021-01-29	National Institutes of Health Clinical Center, Bethesda, Maryland, United States		https://ClinicalTrials.gov/show/NCT02830724	2017	2027	Phase 2	non	Meta	CART	NA		NA	NA		CD70		CART	CD70
13	NCT02349724	A Clinical Research of CAR T Cells Targeting CEA Positive Cancer		Unknown status	No Results Available	Lung Cancer|Colorectal Cancer|Gastric Cancer|Breast Cancer|Pancreatic Cancer	Biological: Anti-CEA-CAR T	Adverse events of each patient.|Survival time of Anti-CEA CAR T cells in vivo.|Efficacy of anti-CEA CAR T cells to confirm the ability of CAR T cells to kill CEA positive cancer cells|Maximum tolerated dose (MTD) of CEA targeted CAR T cells.	Southwest Hospital, China	All	18 Years to 80 Years Â (Adult, Older Adult)	Phase 1	75	Other	Interventional	Allocation: Non-Randomized|Intervention Model: Single Group Assignment|Masking: None (Open Label)|Primary Purpose: Treatment	TMMU-BTC-002	2014-12-01	2018-12-01	2019-12-01	2015-01-29		2017-04-25	Southwest Hospital of Third Millitary Medical University, Chongqing, Chongqing, China		https://ClinicalTrials.gov/show/NCT02349724	2014	2018	Phase 1	non	Meta	CART	NA		NA	NA		CEA		CART	CEA
309	NCT02416466	CAR-T Hepatic Artery Infusions and Sir-Spheres for Liver Metastases	HITM-SIR	Completed	No Results Available	Liver Metastases	Biological: anti-CEA CAR-T cells|Device: Sir-Spheres	Safety of CAR-T cell hepatic artery infusions in combination with Sir-Spheres as Measured by Number of Participants with Adverse Events|Treatment response (Liver tumor response by MRI, PET, CEA level, and biopsy)|Serum cytokine levels|CAR-T detection in liver tumors, normal liver, and extrahepatic sites	Roger Williams Medical Center|Sirtex Medical	All	18 Years and older Â (Adult, Older Adult)	Phase 1	8	Other|Industry	Interventional	Allocation: N/A|Intervention Model: Single Group Assignment|Masking: None (Open Label)|Primary Purpose: Treatment	383-74	2015-04-01	2016-11-21	2018-06-01	2015-04-15		2019-03-26	Roger Williams Medical Center, Providence, Rhode Island, United States		https://ClinicalTrials.gov/show/NCT02416466	2015	2016	Phase 1	non	Meta	CART	NA		NA	NA		CEA		CART	CEA
308	NCT02850536	CAR-T Hepatic Artery Infusions or Pancreatic Venous Infusions for CEA-Expressing Liver Metastases or Pancreas Cancer	HITM-SURE	Active, not recruiting	No Results Available	Liver Metastases	Biological: anti-CEA CAR-T cells	Safety of CAR-T cell hepatic artery infusions delivered using the Surefire Infusion System (SIS) as Measured by Number of Participants with Adverse Events|Radiographic treatment response by MRI|Radiographic treatment response by PET|CAR-T detection in liver tumors|CAR-T detection in normal liver tissue|CAR-T detection in extrahepatic sites|Serum Cytokine Levels|CEA level|Tumor biopsy|Safety of Di…	Roger Williams Medical Center|University of Colorado, Denver|Sorrento Therapeutics, Inc.	All	18 Years and older Â (Adult, Older Adult)	Phase 1	5	Other|Industry	Interventional	Allocation: N/A|Intervention Model: Single Group Assignment|Masking: None (Open Label)|Primary Purpose: Treatment	350-74	2017-02-01	2018-12-31	2021-02-01	2016-08-01		2020-10-30	University of Colorado Hospital, Aurora, Colorado, United States|Roger Williams Medical Center, Providence, Rhode Island, United States		https://ClinicalTrials.gov/show/NCT02850536	2017	2018	Phase 1	non	Meta	CART	NA		NA	NA		CEA		CART	CEA
244	NCT03682744	CAR-T Intraperitoneal Infusions for CEA-Expressing Adenocarcinoma Peritoneal Metastases or Malignant Ascites (IPC)		Active, not recruiting	No Results Available	Peritoneal Carcinomatosis|Peritoneal Metastases|Colorectal Cancer|Gastric Cancer|Breast Cancer|Pancreas Cancer|Carcinoembryonic Antigen	Biological: anti-CEA CAR-T cells	Safety of Intraperitoneal CAR-T Cell Infusions as Measured by Number of Participants with Adverse Events|Progression-Free Survival|Overall Survival|Bowel Obstruction Free Survival|Changes in Quality of Life|Response by the Peritoneal Carcinomatosis Index (PCI)|Radiographic treatment response by MRI|Radiographic treatment response by PET|Serologic response rates	Sorrento Therapeutics, Inc.	All	18 Years and older Â (Adult, Older Adult)	Phase 1	18	Industry	Interventional	Allocation: N/A|Intervention Model: Single Group Assignment|Masking: None (Open Label)|Primary Purpose: Treatment	340-74	2018-09-13	2020-12-01	2021-03-01	2018-09-25		2020-10-20	Rutgers Cancer Institute of New Jersey, New Brunswick, New Jersey, United States|Roger Williams Medical Center, Providence, Rhode Island, United States		https://ClinicalTrials.gov/show/NCT03682744	2018	2020	Phase 1	non	Meta	CART	NA		NA	NA		CEA		CART	CEA
16	NCT04348643	Safety and Efficacy of CEA-Targeted CAR-T Therapy for Relapsed/Refractory CEA+ Cancer		Recruiting	No Results Available	Solid Tumor|Lung Cancer|Colorectal Cancer|Liver Cancer|Pancreatic Cancer|Gastric Cancer|Breast Cancer	Biological: CEA CAR-T cells	Adverse events that related to treatment|The response rate of CEA CAR-T treatment in patients with relapse/refractory CEA+ Cancer that treatment by CEA CAR-T cells therapy|Duration of Response (DOR) of CEA CAR-T treatment in patients with refractory/relapsed CEA+ Cancer|Progress-free survival(PFS) of CEA CAR-T treatment in patients with refractory/relapsed CEA+ Cancer|Overall survival(OS) of CEA …	Chongqing Precision Biotech Co., Ltd	All	18 Years to 75 Years Â (Adult, Older Adult)	Phase 1|Phase 2	40	Industry	Interventional	Allocation: N/A|Intervention Model: Single Group Assignment|Masking: None (Open Label)|Primary Purpose: Treatment	PBC017	2020-02-20	2023-01-31	2023-04-30	2020-04-16		2020-09-01	Chongqing University Cancer Hospital, Chongqing, Chongqing, China		https://ClinicalTrials.gov/show/NCT04348643	2020	2023	Phase 2	non	Meta	CART	NA		NA	NA		CEA		CART	CEA
7	NCT03060356	Autologous T Cells Expressing MET scFv CAR (RNA CART-cMET)		Terminated	No Results Available	Malignant Melanoma|Breast Cancer	Biological: T cells modified with RNA anti -cMET CAR	Number of participants with treatment-related adverse events as assessed by CTCAE v4.03 in melanoma and breast cancer subjects|Objective overall response rate by clinical exam for visible cutaneous tumors|Objective overall response rate by radiologic imaging using RECIST 1.1|Estimate the activity of RNA CART-cMET in subjects who receive at least 1 dose of cells by objective response rate using RE…	University of Pennsylvania	All	18 Years and older Â (Adult, Older Adult)	Early Phase 1	77	Other	Interventional	Allocation: Non-Randomized|Intervention Model: Parallel Assignment|Masking: None (Open Label)|Primary Purpose: Treatment	UPCC 11916, 825376	2016-12-21	2020-03-27	2020-03-27	2017-02-23		2020-04-01	University of Pennsylvania, Philadelphia, Pennsylvania, United States		https://ClinicalTrials.gov/show/NCT03060356	2016	2020	Phase 1	non	Meta	CART	NA		NA	NA		cMET		CART	cMET
86	NCT02915445	EpCAM CAR-T for Treatment of Nasopharyngeal Carcinoma and Breast Cancer		Recruiting	No Results Available	Malignant Neoplasm of Nasopharynx TNM Staging Distant Metastasis (M)|Breast Cancer Recurrent	Biological: CAR-T cells recognizing EpCAM	Number of participants with treatment-related adverse events/dose limiting toxicity as assessed by CTCAE v4.0|Response rate of participants treated with EpCAM CAR-T cells assessed by RECIST v1.1|Persistence of EpCAM CAR-T cells and correlation with the Response rate|Persistence of EpCAM positive circulating tumor cells	Sichuan University	All	18 Years to 65 Years Â (Adult, Older Adult)	Phase 1	30	Other	Interventional	Allocation: N/A|Intervention Model: Single Group Assignment|Masking: None (Open Label)|Primary Purpose: Treatment	SKLB-083	2016-07-01	2020-07-01	2022-07-01	2016-09-27		2019-04-08	West China Hospital, Sichuan University, Chengdu, Sichuan, China		https://ClinicalTrials.gov/show/NCT02915445	2016	2020	Phase 1	non	Meta	CART	NA		NA	NA		EpCAM		CART	EpCAM
189	NCT01967823	T Cell Receptor Immunotherapy Targeting NY-ESO-1 for Patients With NY-ESO-1 Expressing Cancer		Completed	Has Results	Melanoma|Meningioma|Breast Cancer|Non-Small Cell Lung Cancer|Hepatocellular Cancer	Biological: Anti-NY ESO-1 mTCR PBL|Drug: Cyclophosphamide|Drug: Fludarabine|Drug: Aldesleukin	Percentage of Participants With a Response|Percentage of T Cell Receptor (TCR) in Cluster of Differentiation 3 (CD3) + Cells	National Cancer Institute (NCI)|National Institutes of Health Clinical Center (CC)	All	15 Years to 70 Years Â (Child, Adult, Older Adult)	Phase 2	11	NIH	Interventional	Allocation: N/A|Intervention Model: Single Group Assignment|Masking: None (Open Label)|Primary Purpose: Treatment	130214|13-C-0214	2013-10-24	2020-04-06	2020-04-06	2013-10-23	2021-03-24	2021-03-24	National Institutes of Health Clinical Center, 9000 Rockville Pike, Bethesda, Maryland, United States	"Study Protocol and Statistical Analysis Plan", https://ClinicalTrials.gov/ProvidedDocs/23/NCT01967823/Prot_SAP_000.pdf|"Informed Consent Form: Standard", https://ClinicalTrials.gov/ProvidedDocs/23/NCT01967823/ICF_001.pdf|"Informed Consent Form: Assent", https://ClinicalTrials.gov/ProvidedDocs/23/NCT01967823/ICF_002.pdf	https://ClinicalTrials.gov/show/NCT01967823	2013	2020	Phase 2	non	Meta	CART	NA		NA	NA		ESO-1		CART	ESO-1
293	NCT03635632	C7R-GD2.CART Cells for Patients With Relapsed or Refractory Neuroblastoma and Other GD2 Positive Cancers (GAIL-N)		Recruiting	No Results Available	Relapsed Neuroblastoma|Refractory Neuroblastoma|Relapsed Osteosarcoma|Relapsed Ewing Sarcoma|Relapsed Rhabdomyosarcoma|Uveal Melanoma|Phyllodes Breast Tumor	Genetic: C7R-GD2.CART cells|Drug: Cyclophosphamide|Drug: Fludarabine	Determine maximum tolerated dose (MTD) of C7R-GD2.CART Cells|Determine Anti-tumor Responses	Baylor College of Medicine|Center for Cell and Gene Therapy, Baylor College of Medicine|The Methodist Hospital System|Cancer Prevention Research Institute of Texas	All	1 Year to 74 Years Â (Child, Adult, Older Adult)	Phase 1	94	Other	Interventional	Allocation: Non-Randomized|Intervention Model: Single Group Assignment|Masking: None (Open Label)|Primary Purpose: Treatment	H-42207 GAIL-N	2019-04-23	2022-06-01	2037-12-01	2018-08-17		2020-12-09	Houston Methodist Hospital, Houston, Texas, United States|Texas Children's Hospital, Houston, Texas, United States		https://ClinicalTrials.gov/show/NCT03635632	2019	2022	Phase 1	non	Meta	CART	NA		NA	NA		GD2		CART	GD2
153	NCT03696030	HER2-CAR T Cells in Treating Patients With Recurrent Brain or Leptomeningeal Metastases		Recruiting	No Results Available	Malignant Neoplasm|Metastatic Malignant Neoplasm in the Brain|Metastatic Malignant Neoplasm in the Leptomeninges|Breast Cancer|HER2-positive Breast Cancer	Biological: Chimeric Antigen Receptor T-Cell Therapy	Incidence of dose limiting toxicities (DLTs)|Number of participants with treatment related adverse events|HER2-CAR T cells cerebrospinal fluid (CSF) and peripheral blood|Endogenous B cells in CSF and peripheral blood|T cells in CSF and peripheral blood|Myeloid cells in CSF and peripheral blood|Host immune subsets (e.g. T cell inhibitory/exhaustion markers, activation markers, and effector memory …	City of Hope Medical Center|National Cancer Institute (NCI)|California Institute for Regenerative Medicine (CIRM)	All	18 Years to 75 Years Â (Adult, Older Adult)	Phase 1	39	Other|NIH	Interventional	Allocation: Non-Randomized|Intervention Model: Single Group Assignment|Masking: None (Open Label)|Primary Purpose: Treatment	17237|NCI-2018-01270	2018-08-31	2021-08-31	2021-08-31	2018-10-04		2020-09-01	City of Hope Medical Center, Duarte, California, United States		https://ClinicalTrials.gov/show/NCT03696030	2018	2021	Phase 1	non	Meta	CART	NA	NA	NA	NA		HER2		CART	HER2
21	NCT03740256	Binary Oncolytic Adenovirus in Combination With HER2-Specific Autologous CAR VST, Advanced HER2 Positive Solid Tumors	VISTA	Recruiting	No Results Available	Bladder Cancer|Head and Neck Squamous Cell Carcinoma|Cancer of the Salivary Gland|Lung Cancer|Breast Cancer|Gastric Cancer|Esophageal Cancer|Colorectal Cancer|Pancreatic Adenocarcinoma|Solid Tumor	Biological: CAdVEC	Number of patients with dose limiting toxicity (DLT) by CTCAE 5.0|Overall Response Rate (ORR) according to RECIST1.1 criteria|Disease Control Rate (DCR)|Progression Free Survival (PFS)|Overall Survival (OS)|Number of treatment related adverse events with grade 3 or greater severity by CTCAE 5.0	Baylor College of Medicine|The Methodist Hospital System	All	18 Years and older Â (Adult, Older Adult)	Phase 1	45	Other	Interventional	Allocation: N/A|Intervention Model: Single Group Assignment|Masking: None (Open Label)|Primary Purpose: Treatment	H-43405 VISTA	2021-06-01	2024-12-30	2038-12-30	2018-11-14		2021-04-26	Baylor St. Luke's Medical Center, Houston, Texas, United States		https://ClinicalTrials.gov/show/NCT03740256	2021	2024	Phase 1	non	Meta	CART	NA	NA	NA	NA		HER2		CART	HER2
27	NCT04511871	A Phase I Trial of CCT303-406 in Patients With Relapsed or Refractory HER2 Positive Solid Tumors		Recruiting	No Results Available	Solid Tumor|Gastric Cancer|Breast Cancer|Ovarian Cancer|Sarcoma	Biological: CCT303-406	MTD: to determine the maximum tolerated dose of CCT303-406|ORR (overall response rate): Proportion of subjects with the best overall response (BOR)|12 month survival rate|DCR: Disease control rate|DOR: Duration of reponse|PFS: Progression free survival|AE: Adverse Events|The expansion over time of genetically modified CCT303-406 cells in the peripheral blood as determined by QPCR (copies/ug gDNA)…	Shanghai PerHum Therapeutics Co., Ltd.|Shanghai Zhongshan Hospital	All	18 Years to 70 Years Â (Adult, Older Adult)	Phase 1	15	Industry|Other	Interventional	Allocation: N/A|Intervention Model: Single Group Assignment|Masking: None (Open Label)|Primary Purpose: Treatment	CCT303-406-mST01	2020-07-09	2022-03-03	2023-01-31	2020-08-13		2020-08-13	Zhongshan Hospital Affiliated to Fudan University, Shanghai, Shanghai, China		https://ClinicalTrials.gov/show/NCT04511871	2020	2022	Phase 1	non	Neoadj	CART	NA	NA	NA	NA		HER2		CART	HER2
11	NCT04650451	Safety and Activity Study of HER2-Targeted Dual Switch CAR-T Cells (BPX-603) in Subjects With HER2-Positive Solid Tumors		Recruiting	No Results Available	HER-2 Gene Amplification|HER2-positive Gastric Cancer|HER2-positive Breast Cancer|HER-2 Protein Overexpression|Solid Tumor, Adult	Biological: chimeric antigen receptor (CAR) T cell therapy	Proportion of subjects experiencing Dose Limiting Toxicities at increasing doses of BPX-603|Maximum tolerated dose (MTD) and/or recommended dose for expansion (RDE)|Persistence of HER2-CAR T cells (cell counts)|Expansion of HER2-CAR T cells (vector copy number)|Antitumor activity of BPX-603	Bellicum Pharmaceuticals	All	18 Years and older Â (Adult, Older Adult)	Phase 1	220	Industry	Interventional	Allocation: N/A|Intervention Model: Single Group Assignment|Masking: None (Open Label)|Primary Purpose: Treatment	BPX603-201A	2020-12-07	2023-12-31	2025-01-02	2020-12-02		2021-04-26	City of Hope National Medical Center, Duarte, California, United States|Winship Cancer Institute at Emory University, Atlanta, Georgia, United States|John Theurer Cancer Center, Hackensack University Medical Center, Hackensack, New Jersey, United States|Roswell Park Cancer Institute, Buffalo, New York, United States|Roger Williams Medical Center, Providence, Rhode Island, United States|The Univer…		https://ClinicalTrials.gov/show/NCT04650451	2020	2023	Phase 1	non	Neoadj	CART	NA	NA	NA	NA		HER2		CART	HER2
288	NCT04660929	CAR-macrophages for the Treatment of HER2 Overexpressing Solid Tumors		Recruiting	No Results Available	HER2-positive|Adenocarcinoma|Bile Duct Cancer|Biliary Tract Cancer|Bladder Cancer|Breast Cancer|Breast Neoplasm|Carcinoma, Ductal|Carcinoma, Hepatocellular|Cancer|Carcinoma, Non-Small-Cell Lung|Carcinoma, Ovarian Epithelial|Carcinoma, Small Cell|Carcinoma, Squamous|Carcinoma, Transitional Cell|Colorectal Cancer|Esophagogastric Junction Neoplasms|Inflammatory Breast Cancer|Stomach Neoplasms|Malign…	Biological: CT-0508	Assess the safety and tolerability of CT-0508 by estimating the frequency and severity of adverse events in subjects with HER2 overexpressing solid tumors.|Assess the feasibility of manufacturing CT-0508 by describing the percentage of products passing release criteria.|Estimate the objective response rate (ORR), according to RECIST v1.1, of at least 1 dose of CT-0508 among subjects with HER2 ove…	Carisma Therapeutics Inc	All	18 Years and older Â (Adult, Older Adult)	Phase 1	18	Industry	Interventional	Allocation: N/A|Intervention Model: Single Group Assignment|Masking: None (Open Label)|Primary Purpose: Treatment	101	2021-02-02	2022-02-01	2023-02-01	2020-12-09		2021-03-17	UNC Lineberger Comprehensive Cancer Center, Chapel Hill, North Carolina, United States|Abramson Cancer Center, Philadelphia, Pennsylvania, United States		https://ClinicalTrials.gov/show/NCT04660929	2021	2022	Phase 1	non	Meta	CART	NA	NA	NA	NA		HER2		CART	HER2
185	NCT02111850	T Cell Receptor Immunotherapy Targeting MAGE-A3 for Patients With Metastatic Cancer Who Are HLA-DP0401 Positive		Completed	No Results Available	Cervical Cancer|Renal Cancer|Urothelial Cancer|Melanoma|Breast Cancer	Biological: Anti-MAGE-A3-DP4 TCR PBL|Drug: Cyclophosphamide|Drug: Fludarabine|Drug: Aldesleukin	Maximum tolerated cell dose (MTD)|Response Rate|Frequency and severity of treatment-related adverse events.|Engineered cell survival	National Cancer Institute (NCI)|National Institutes of Health Clinical Center (CC)	All	18 Years to 70 Years Â (Adult, Older Adult)	Phase 1|Phase 2	21	NIH	Interventional	Allocation: Non-Randomized|Intervention Model: Sequential Assignment|Masking: None (Open Label)|Primary Purpose: Treatment	140052|14-C-0052	2014-02-07	2021-03-24	2021-03-24	2014-04-11		2021-04-08	National Institutes of Health Clinical Center, 9000 Rockville Pike, Bethesda, Maryland, United States		https://ClinicalTrials.gov/show/NCT02111850	2014	2021	Phase 2	non	Meta	CART	NA	NA	NA	NA		MAGE-3		CART	MAGE-3
186	NCT02153905	T Cell Receptor Immunotherapy Targeting MAGE-A3 for Patients With Metastatic Cancer Who Are HLA-A*01 Positive		Terminated	Has Results	Breast Cancer|Cervical Cancer|Renal Cancer|Melanoma|Bladder Cancer	Drug: Aldesleukin|Drug: Fludarabine|Drug: Cyclophosphamide|Biological: Anti-MAGE-A3 human leukocyte antigen serotype within HLA-A A serotype group (HLA-A* 01)-restricted T-cell receptor (TCR)	Maximum Tolerated Cell Dose (MTD)|Number of Patients With Objective Tumor Regression|Number of Treatment Related Adverse Events Related to T-Cell Receptor (TCR) Gene-Engineered Cells|Number of Participants With Serious and Non-Serious Adverse Events|In Vivo Survival of T-Cell Receptor (TCR) Cells|Number of Participants With Dose-Limiting Toxicity (DLT)	National Cancer Institute (NCI)|National Institutes of Health Clinical Center (CC)	All	18 Years to 70 Years Â (Adult, Older Adult)	Phase 1|Phase 2	3	NIH	Interventional	Allocation: Non-Randomized|Intervention Model: Sequential Assignment|Masking: None (Open Label)|Primary Purpose: Treatment	140110|14-C-0110	2014-07-03	2018-09-10	2018-09-10	2014-06-03	2019-06-05	2019-06-17	National Institutes of Health Clinical Center, 9000 Rockville Pike, Bethesda, Maryland, United States	"Study Protocol and Statistical Analysis Plan", https://ClinicalTrials.gov/ProvidedDocs/05/NCT02153905/Prot_SAP_000.pdf|"Informed Consent Form", https://ClinicalTrials.gov/ProvidedDocs/05/NCT02153905/ICF_001.pdf	https://ClinicalTrials.gov/show/NCT02153905	2014	2018	Phase 2	non	Meta	CART	NA	NA	NA	NA		MAGE-3		CART	MAGE-3
10	NCT02580747	Treatment of Relapsed and/or Chemotherapy Refractory Advanced Malignancies by CART-meso		Unknown status	No Results Available	Malignant Mesothelioma|Pancreatic Cancer|Ovarian Tumor|Triple Negative Breast Cancer|Endometrial Cancer|Other Mesothelin Positive Tumors	Biological: anti-meso-CAR vector transduced T cells	Occurrence of Study related adverse events|Anti-tumor responses to CART-meso cell infusions	Chinese PLA General Hospital	All	18 Years to 70 Years Â (Adult, Older Adult)	Phase 1	20	Other	Interventional	Allocation: N/A|Intervention Model: Single Group Assignment|Masking: None (Open Label)|Primary Purpose: Treatment	s2015-080-06	2015-10-01	2017-11-01	2018-11-01	2015-10-20		2015-10-20	Biotherapeutic Department and Pediatrics Department of Chinese PLA General Hospital, Beijing, Beijing, China		https://ClinicalTrials.gov/show/NCT02580747	2015	2017	Phase 1	non	Meta	CART	NA	NA	NA	NA		Mesothelin		CART	Mesothelin
8	NCT02587689	Phase I/II Study of Anti-Mucin1 (MUC1) CAR T Cells for Patients With MUC1+ Advanced Refractory Solid Tumor		Unknown status	No Results Available	Hepatocellular Carcinoma|Non-small Cell Lung Cancer|Pancreatic Carcinoma|Triple-Negative Invasive Breast Carcinoma	Biological: anti-MUC1 CAR T Cells	Phase I: Adverse events attributed to the administration of the anti-MUC1 CAR T cells	PersonGen BioTherapeutics (Suzhou) Co., Ltd.|The First People's Hospital of Hefei|Hefei Binhu Hospital	All	18 Years to 70 Years Â (Adult, Older Adult)	Phase 1|Phase 2	20	Industry|Other	Interventional	Allocation: N/A|Intervention Model: Single Group Assignment|Masking: None (Open Label)|Primary Purpose: Treatment	PG-021-001	2015-10-01	2017-10-01	2018-10-01	2015-10-27		2016-12-05	PersonGen Biomedicine (Suzhou) Co., Ltd., Suzhou, Jiangsu, China		https://ClinicalTrials.gov/show/NCT02587689	2015	2017	Phase 2	non	Meta	CART	NA	NA	NA	NA		MUC1		CART	MUC1
183	NCT02839954	CAR-pNK Cell Immunotherapy in MUC1 Positive Relapsed or Refractory Solid Tumor		Unknown status	No Results Available	Hepatocellular Carcinoma|Non-small Cell Lung Cancer|Pancreatic Carcinoma|Triple-Negative Invasive Breast Carcinoma|Malignant Glioma of Brain|Colorectal Carcinoma|Gastric Carcinoma	Biological: anti-MUC1 CAR-pNK cells	Phase I: Adverse events attributed to the administration of the anti-MUC1 CAR-pNK cells|Phase II: Objective Response Rate	PersonGen BioTherapeutics (Suzhou) Co., Ltd.|The First People's Hospital of Hefei|Hefei Binhu Hospital	All	18 Years and older Â (Adult, Older Adult)	Phase 1|Phase 2	10	Industry|Other	Interventional	Allocation: N/A|Intervention Model: Single Group Assignment|Masking: None (Open Label)|Primary Purpose: Treatment	PG-121-001	2016-07-01	2017-07-01	2018-07-01	2016-07-21		2016-12-06	PersonGen BioTherapeutics (Suzhou) Co., Ltd., Suzhou, Jiangsu, China		https://ClinicalTrials.gov/show/NCT02839954	2016	2017	Phase 2	non	Meta	CART	NA	NA	NA	NA		MUC1		CART	MUC1
9	NCT04025216	A Study of CART-TnMUC1 in Patients With TnMUC1-Positive Advanced Cancers		Recruiting	No Results Available	Non-Small Cell Lung Cancer|Ovarian Cancer|Fallopian Tube Cancer|Triple Negative Breast Cancer|Multiple Myeloma|Pancreatic Ductal Adenocarcinoma	Biological: CART-TnMUC1|Drug: Cyclophosphamide|Drug: Fludarabine	Dose Escalation: Dose Identification of CART-TnMUC1|Cohort Expansion: Objective Response in solid tumors|Safety of CART-TnMUC1 in solid tumors and multiple myeloma|Tolerability of CART-TnMUC1 in solid tumors and multiple myeloma|Feasibility of CART-TnMUC1 in solid tumors and multiple myeloma|Preliminary anti-tumor efficacy of CART as assessed by Overall Survival (OS) in solid tumors and multiple …	Tmunity Therapeutics	All	18 Years and older Â (Adult, Older Adult)	Phase 1	112	Industry	Interventional	Allocation: Non-Randomized|Intervention Model: Sequential Assignment|Masking: None (Open Label)|Primary Purpose: Treatment	CART-TnMUC1-01	2019-10-10	2022-12-31	2036-10-31	2019-07-18		2021-02-26	The Angeles Clinic and Research Institute, Los Angeles, California, United States|University of Chicago Medical Center, Chicago, Illinois, United States|Washington University School of Medicine, Saint Louis, Missouri, United States|Hospital of the University of Pennsylvania, Philadelphia, Pennsylvania, United States|University of Pittsburgh Medical Center, Pittsburgh, Pennsylvania, United States|…		https://ClinicalTrials.gov/show/NCT04025216	2019	2022	Phase 1	non	Meta	CART	NA	NA	NA	NA		MUC1		CART	MUC1
274	NCT04107142	Haplo / Allogeneic NKG2DL-targeting Chimeric Antigen Receptor-grafted Î³Î´ T Cells for Relapsed or Refractory Solid Tumour		Not yet recruiting	No Results Available	Colorectal Cancer|Triple Negative Breast Cancer|Sarcoma|Nasopharyngeal Carcinoma|Prostate Cancer|Gastric Cancer	Biological: Adoptive Cell Transfer of NKG2DL-targetting Chimeric Antigen Receptor-grafted Gamma Delta T cell	Number of Patients with Dose Limiting Toxicity|Occurence of adverse events during therapy|Observation of clinical efficacy|Observation for progression-free survival|Observation for duration of response	CytoMed Therapeutics Pte Ltd	All	18 Years and older Â (Adult, Older Adult)	Phase 1	10	Industry	Interventional	Intervention Model: Sequential Assignment|Masking: None (Open Label)|Primary Purpose: Other	CTM-N2D	2019-12-01	2020-09-01	2021-03-01	2019-09-27		2019-09-27	Landmark Medical Centre, Johor Bahru, Johor, Malaysia		https://ClinicalTrials.gov/show/NCT04107142	2019	2020	Phase 1	non	Meta	CART	NA	NA	NA	NA		NKG2DL		CART	NKG2DL
269	NCT02457650	T Cell Receptor-transduced T Cells Targeting NY-ESO-1 for Treatment of Patients With NY-ESO-1- Expressing Malignancies		Unknown status	No Results Available	Bladder Carcinoma|Breast Cancer|Esophagus Carcinoma|Lung Cancer|Melanoma|Multiple Myeloma|Neuroblastoma|Ovarian Cancer|Synovial Sarcoma|Other Metastatic Solid Cancers	Drug: Cyclophosphamide|Drug: Fludarabine|Biological: Anti-NY ESO-1 TCR-transduced T cells	Number of participants with Adverse Events|Number of participants with Clinical responses	Shenzhen Second People's Hospital|Shenzhen Institute for Innovation and Translational Medicine	All	1 Year and older Â (Child, Adult, Older Adult)	Phase 1	36	Other	Interventional	Allocation: N/A|Intervention Model: Single Group Assignment|Masking: None (Open Label)|Primary Purpose: Treatment	201504002	2015-04-01	2019-12-01	2019-12-01	2015-05-29		2016-08-03	Shenzhen Second People's Hospital, The First Affiliated Hospital of Shenzhen University, Shenzhen, Guangdong, China		https://ClinicalTrials.gov/show/NCT02457650	2015	2019	Phase 1	non	Meta	CART	NA	NA	NA	NA		NY-ESO-1		CART	NY-ESO-1
211	NCT02706392	Genetically Modified T-Cell Therapy in Treating Patients With Advanced ROR1+ Malignancies		Recruiting	No Results Available	Hematopoietic and Lymphoid Cell Neoplasm|Malignant Solid Neoplasm|Metastatic Lung Non-Small Cell Carcinoma|Metastatic Triple-Negative Breast Carcinoma|Recurrent Acute Lymphoblastic Leukemia|Recurrent Mantle Cell Lymphoma|Refractory Chronic Lymphocytic Leukemia|Stage III Lung Non-Small Cell Cancer AJCC v7|Stage IIIA Lung Non-Small Cell Cancer AJCC v7|Stage IIIB Lung Non-Small Cell Cancer AJCC v7|S…	Other: Laboratory Biomarker Analysis|Biological: ROR1 CAR-specific Autologous T-Lymphocytes	Incidence of adverse events|Duration of persistence of adoptively transferred receptor tyrosine kinase-like orphan receptor 1 positive chimeric antigen receptor-T cells|Identification of sites where receptor tyrosine kinase-like orphan receptor 1 positive chimeric antigen receptor-T cells migrate|Objective response rate of complete remission and partial remission|Progression free survival|Overall…	Fred Hutchinson Cancer Research Center|National Cancer Institute (NCI)	All	18 Years and older Â (Adult, Older Adult)	Phase 1	60	Other|NIH	Interventional	Allocation: N/A|Intervention Model: Single Group Assignment|Masking: None (Open Label)|Primary Purpose: Treatment	9330|NCI-2015-01753|P30CA015704|P50CA138293|RG9215045	2016-03-16	2021-12-01	2036-12-01	2016-03-11		2020-10-28	Fred Hutch/University of Washington Cancer Consortium, Seattle, Washington, United States		https://ClinicalTrials.gov/show/NCT02706392	2016	2021	Phase 1	non	Meta	CART	NA	NA	NA	NA		ROR1		CART	ROR1
221	NCT01022138	Laboratory-Treated T Cells After Second-Line Chemotherapy in Treating Women With HER2/Neu-Negative Metastatic Breast Cancer		Unknown status	No Results Available	Breast Cancer	Biological: HER2Bi-armed activated T cells|Drug: Cyclophosphamide|Other: Laboratory biomarker analysis	Progression-free survival|Overall survival|Toxicity|Cytokine responses, phenotypic markers of differentiation, specificity, and antitumor cytotoxicity in blood and tumor samples (if accessible)|Correlation between immunotherapy-induced changes in immune functions and clinical endpoints	Barbara Ann Karmanos Cancer Institute|National Cancer Institute (NCI)	Female	18 Years to 120 Years Â (Adult, Older Adult)	Phase 2	63	Other|NIH	Interventional	Allocation: N/A|Intervention Model: Single Group Assignment|Masking: None (Open Label)|Primary Purpose: Treatment	CDR0000657998|P30CA022453|WSU-2009-085	2011-02-01	2018-01-01	2018-01-01	2009-12-01		2017-05-22	Barbara Ann Karmanos Cancer Institute, Detroit, Michigan, United States		https://ClinicalTrials.gov/show/NCT01022138	2011	2018	Phase 2	yes	Meta	CART	NA	NA	NA	NA		HER2	NA	CART	HER2
228	NCT01147016	Targeted T Cells After Neoadjuvant Chemotherapy in Treating Women With Stage II or III Breast Cancer Undergoing Surgery		Unknown status	No Results Available	Breast Cancer	Biological: HER2Bi-armed activated T cells|Drug: cyclophosphamide|Drug: doxorubicin hydrochloride|Drug: paclitaxel|Other: laboratory biomarker analysis|Procedure: neoadjuvant therapy|Procedure: therapeutic conventional surgery	Pathologic complete response|Recurrence-free survival|Overall survival	Barbara Ann Karmanos Cancer Institute|National Cancer Institute (NCI)	All	18 Years to 120 Years Â (Adult, Older Adult)	Phase 2	8	Other|NIH	Interventional	Allocation: N/A|Intervention Model: Single Group Assignment|Masking: None (Open Label)|Primary Purpose: Treatment	CDR0000675211|P30CA022453|WSU-2010-056	2010-07-01	2017-07-01	2018-12-01	2010-06-22		2018-04-17	Barbara Ann Karmanos Cancer Institute, Detroit, Michigan, United States		https://ClinicalTrials.gov/show/NCT01147016	2010	2017	Phase 2	yes	Neoadj	CART	NA	NA	NA	NA		HER2	NA	CART	HER2
191	NCT02792114	T-Cell Therapy for Advanced Breast Cancer		Recruiting	No Results Available	Breast Cancer|Metastatic HER2-negative Breast	Drug: Cyclophosphamide|Biological: Mesothelin-targeted T cells|Drug: AP1903	Maximum tolerated does (MTD)	Memorial Sloan Kettering Cancer Center|United States Department of Defense	Female	18 Years and older Â (Adult, Older Adult)	Phase 1	36	Other|U.S. Fed	Interventional	Allocation: N/A|Intervention Model: Single Group Assignment|Masking: None (Open Label)|Primary Purpose: Treatment	16-040	2016-06-01	2021-06-01	2021-06-01	2016-06-07		2020-08-21	Memoral Sloan Kettering Cancer Center (Consent and follow-up only), Basking Ridge, New Jersey, United States|Memorial Sloan Kettering Monmouth (Consent and follow-up only), Middletown, New Jersey, United States|Memorial Sloan Kettering Bergen (Consent and follow-up only), Montvale, New Jersey, United States|Memorial Sloan Kettering Cancer Center at Commack (Consent and follow-up only), Commack, N…		https://ClinicalTrials.gov/show/NCT02792114	2016	2021	Phase 1	yes	Meta	CART	NA	NA	NA	NA		Mesothelin	NA	CART	Mesothelin
39	NCT04020575	Autologous huMNC2-CAR44 T Cells for Breast Cancer Targeting Cleaved Form of MUC1 (MUC1*)		Recruiting	No Results Available	Metastatic Breast Cancer	Biological: huMNC2-CAR44 CAR T cells|Biological: huMNC2-CAR44 CAR T cells @ RP2D	Incidence of Adverse Events|In vivo persistence|Preliminary Antitumor Activity|Antitumor Activity	Minerva Biotechnologies Corporation|Fred Hutchinson Cancer Research Center	All	18 Years and older Â (Adult, Older Adult)	Phase 1	69	Industry|Other	Interventional	Allocation: Non-Randomized|Intervention Model: Sequential Assignment|Masking: None (Open Label)|Primary Purpose: Treatment	10038	2020-01-15	2023-01-01	2035-01-15	2019-07-16		2020-01-28	Fred Hutchinson Cancer Research Center, Seattle, Washington, United States		https://ClinicalTrials.gov/show/NCT04020575	2020	2023	Phase 1	yes	Meta	CART	NA	NA	NA	NA		MUC1	NA	CART	MUC1
3	NCT04430595	Multi-4SCAR-T Therapy Targeting Breast Cancer		Recruiting	No Results Available	Breast Cancer	Biological: 4SCAR T cells	Number of patients with adverse events.|Anti-tumor effects|The expansion and persistence of CAR-T cells|Survival time of the patients	Shenzhen Geno-Immune Medical Institute|The Seventh Affiliated Hospital, Sun Yat-sen University	All	18 Years to 75 Years Â (Adult, Older Adult)	Phase 1|Phase 2	100	Other	Interventional	Allocation: N/A|Intervention Model: Single Group Assignment|Masking: None (Open Label)|Primary Purpose: Treatment	GIMI-IRB-20005	2020-06-01	2023-05-31	2023-12-31	2020-06-12		2020-06-12	The Seventh Affilliated Hospital, Sun Yat-Sen University, Shenzhen, Guangdong, China		https://ClinicalTrials.gov/show/NCT04430595	2020	2023	Phase 2	yes	Adj	CART	NA	NA	NA	NA		Multiple	NA	CART	CART
158	NCT04522557	Type I Interferon Alfa-2a in Postmastectomy Breast Reconstruction		Recruiting	No Results Available	Breast Neoplasms	Drug: IFNÎ±-2a	Dose-limiting toxicity (DLT)|Maximal tolerable dose (MTD)|Adverse events (AE)|Server adverse events (SAE)	Sun Yat-Sen Memorial Hospital of Sun Yat-Sen University	Female	18 Years to 70 Years Â (Adult, Older Adult)	Phase 1	21	Other	Interventional	Allocation: N/A|Intervention Model: Sequential Assignment|Masking: None (Open Label)|Primary Purpose: Treatment	2020-KY-051	2020-07-15	2021-07-14	2021-07-14	2020-08-21		2020-11-09	Shicheng Su, Guangzhou, Guangdong, China		https://ClinicalTrials.gov/show/NCT04522557	2020	2021	Phase 1	yes	Adj	Cytokine therapy	NA	NA	NA	IFNα		NA	NA	Cytokine therapy	Cytokine therapy
204	NCT02950259	Pre-operative IRX-2 in Early Stage Breast Cancer (ESBC)		Active, not recruiting	No Results Available	Breast Neoplasm|Breast Neoplasm, Male|Triple Negative Breast Cancer	Drug: Cyclophosphamide|Drug: Indomethacin|Drug: Omeprazole|Dietary Supplement: Multivitamin	Surgical Delays|Tumor Infiltrating Lymphocytes	Providence Health & Services|Brooklyn ImmunoTherapeutics, LLC	All	Child, Adult, Older Adult	Phase 1	16	Other|Industry	Interventional	Allocation: Non-Randomized|Intervention Model: Parallel Assignment|Masking: None (Open Label)|Primary Purpose: Treatment	16-126B|IRX-2 2016-B	2017-02-09	2018-04-26	2020-12-31	2016-11-01		2019-09-26	Providence Portland Medical Center, Portland, Oregon, United States		https://ClinicalTrials.gov/show/NCT02950259	2017	2018	Phase 1	yes	Neoadj	Cytokine therapy	NA	NA	Chemo	IL2		NA	NA	Cytokine therapy	Cytokine therapy
20	NCT00006228	Trastuzumab and Interleukin-2 in Treating Patients With Metastatic Breast Cancer		Completed	No Results Available	HER2-positive Breast Cancer|Male Breast Cancer|Recurrent Breast Cancer|Stage IV Breast Cancer	Biological: trastuzumab|Biological: aldesleukin|Other: laboratory biomarker analysis|Other: pharmacological study	Response rate using Response Evaluation Criteria in Solid Tumors (RECIST)|Toxicity assessed using Common Toxicity Criteria (CTC) version 2.0|Degree of NK cell expansion|Effectiveness of patients' PBMCs in a standard ADCC assay directed against HER2 target cells	National Cancer Institute (NCI)	All	Child, Adult, Older Adult	Phase 2	37	NIH	Interventional	Allocation: N/A|Intervention Model: Single Group Assignment|Masking: None (Open Label)|Primary Purpose: Treatment	NCI-2012-01402|CDR0000068150|OSU-99H0192|OSU-9945|NCI-195|9945|195|N01CM17102	2000-07-01	2003-07-01		2003-01-27		2013-10-08	Ohio State University Medical Center, Columbus, Ohio, United States		https://ClinicalTrials.gov/show/NCT00006228	2000	2003	Phase 2	yes	Meta	Cytokine therapy	NA	NA	anti-HER2	IL2		NA	NA	Cytokine therapy	Cytokine therapy
44	NCT01368107	Study Evaluating Impact of IL-7 on CD4 Lymphopenia, Risks of Severe Haematological Toxicity and Tumor Progression in Metastatic Breast Cancer Patients		Completed	No Results Available	Metastatic Breast Cancer	Drug: placebo|Drug: interleukin 7	to determine the optimal schedule to deliver CYT107 during chemotherapy based on restoration of CD4 count|to determine if CYT107 treatment enables to reduce the incidence of severe haematological toxicity (any type of haematological toxicity Grade â‰¥ 3) post-chemotherapy|To assess the impact of CYT107 on progression-free survival|To assess the impact of CYT107 on compliance to chemotherapy regim…	Centre Leon Berard|Ministry of Health, France|Cytheris, Inc.	Female	18 Years and older Â (Adult, Older Adult)	Phase 2	24	Other|Industry	Interventional	Allocation: Randomized|Intervention Model: Parallel Assignment|Masking: Quadruple (Participant, Care Provider, Investigator, Outcomes Assessor)|Primary Purpose: Treatment	ELYPSE 7|2011-000226-30	2011-06-01	2013-09-01	2014-06-01	2011-06-07		2015-02-09	Centre Leon Berard, Lyon, France|Institut Curie, Paris, France|Institut Gustave Roussy, Villejuif, France		https://ClinicalTrials.gov/show/NCT01368107	2011	2013	Phase 2	yes	Meta	Cytokine therapy	NA	NA	NA	IL7		NA	NA	Cytokine therapy	Cytokine therapy
9	NCT01232062	Study of High-dose Chemotherapy (HDC) Combined With Adoptive Cellular Therapy With DC-CIK Cells in Triple Negative Breast Cancer Patients	DC-CIK	Completed	No Results Available	Breast Neoplasms|Neoplasm Metastasis		response to chemotherapy|Time to disease progression|survival rates|clinical benefit response	Beijing Cancer Hospital	Female	18 Years to 45 Years Â (Adult)		46	Other	Observational	Observational Model: Cohort|Time Perspective: Retrospective	HD+DC-CIK	2010-08-01	2011-05-01	2013-10-01	2010-11-02		2015-07-23	Beijing Cancer Hospital, Beijing, China		https://ClinicalTrials.gov/show/NCT01232062	2010	2011	Observational	yes	Meta	DC therapy	NA	NA	Chemo	NA		Unspecified	NA	DC therapy	DC therapy
176	NCT04476641	A Study of DC-CIK Immunotherapy in the Treatment of Solid Tumors	DC-CIK	Recruiting	No Results Available	Liver Cancer|Kidney Cancer|Nasopharyngeal Cancer|Lung Cancer|Colorectal Cancer|Breast Cancer	Other: CELL	OS and PFS|ORR, CR+PR	Sun Yat-sen University	All	18 Years to 75 Years Â (Adult, Older Adult)	Phase 2	686	Other	Interventional	Allocation: N/A|Intervention Model: Single Group Assignment|Masking: None (Open Label)|Primary Purpose: Treatment	B2016-036-02	2016-05-06	2021-12-31	2022-12-31	2020-07-20		2020-07-20	Sun Yat-sen University Cancer Center, Guangzhou, Guangdong, China		https://ClinicalTrials.gov/show/NCT04476641	2016	2021	Phase 2	non	Meta	DC therapy	NA	NA	NA	NA		Unspecified	NA	Adoptive cell therapy	DC therapy
8	NCT01395056	Study of Chemotherapy With Adoptive Cellular Therapy With DC-CIK Cells in Triple Negative Breast Cancer Patients	DCCIK	Completed	No Results Available	Breast Neoplasms|Neoplasm Metastasis		progression-free survival|clinical benefit response and overall survival	Beijing Cancer Hospital	Female	18 Years to 80 Years Â (Adult, Older Adult)		23	Other	Observational	Observational Model: Cohort|Time Perspective: Prospective	CTX+TSPA+CBP	2011-07-01	2014-12-01	2015-06-01	2011-07-15		2015-07-22	Beijing Cancer Hospital, Beijing, China		https://ClinicalTrials.gov/show/NCT01395056	2011	2014	Observational	yes	Meta	DC therapy	NA	NA	Chemo	NA		Unspecified	NA	Adoptive cell therapy	DC therapy
1	NCT02491697	Immunotherapy Combined With Capecitabine Versus Capecitabine Monotherapy in Advanced Breast Cancer		Active, not recruiting	No Results Available	Breast Cancer	Biological: DC-CIK Immunotherapy|Drug: Capecitabine Monotherapy	Overall Survival(OS)|Disease-free survival	The First People's Hospital of Changzhou	All	18 Years to 75 Years Â (Adult, Older Adult)	Phase 2	400	Other	Interventional	Allocation: Randomized|Intervention Model: Parallel Assignment|Masking: None (Open Label)|Primary Purpose: Treatment	CZ1H-BC-001	2016-02-01	2030-08-01	2033-08-01	2015-07-08		2016-02-23			https://ClinicalTrials.gov/show/NCT02491697	2016	2030	Phase 2	yes	Meta	DC therapy	NA	NA	Chemo	NA		Unspecified	NA	Adoptive cell therapy	DC therapy
1	NCT03364348	4-1BB Agonist Monoclonal Antibody PF-05082566 With Trastuzumab Emtansine or Trastuzumab in Treating Patients With Advanced HER2-Positive Breast Cancer		Active, not recruiting	No Results Available	HER2 Positive Breast Carcinoma|Recurrent Breast Carcinoma|Stage III Breast Cancer|Stage IIIA Breast Cancer|Stage IIIB Breast Cancer|Stage IIIC Breast Cancer|Stage IV Breast Cancer	Drug: Utomilumab|Drug: Trastuzumab|Drug: Trastuzumab Emtansine	Incidence of Dose-limiting toxicities (DLTs)|Objective tumor response (ORR)|Time-to-tumor response (TTR)|Duration of response (DR)|Progression-Free survival (PFS)|Adverse Event Incidence|Laboratory abnormality Incidence	George W. Sledge Jr.|National Cancer Institute (NCI)|Stanford University	All	18 Years and older ¬† (Adult, Older Adult)	Phase 1	18	Other|NIH	Interventional	Allocation: Randomized|Intervention Model: Parallel Assignment|Masking: None (Open Label)|Primary Purpose: Treatment	IRB-37299|NCI-2016-01881|BRS0070	2017-10-30	2021-02-01	2021-10-01	2017-12-06		2021-01-25	Stanford University, School of Medicine, Palo Alto, California, United States		https://ClinicalTrials.gov/show/NCT03364348	2017	2021	Phase 1	yes	Meta	ICI	NA	anti-4-1BB	anti-HER2	NA	anti-HER2	4-1BB	NA	ICI	anti-4-1BB
7	NCT00083278	Study of MDX-010 in Stage IV Breast Cancer		Completed	No Results Available	Breast Cancer|Adenocarcinoma	Drug: MDX-010		Bristol-Myers Squibb	Female	18 Years and older Â (Adult, Older Adult)	Phase 2	33	Industry	Interventional	Allocation: Non-Randomized|Masking: None (Open Label)|Primary Purpose: Treatment	MDX010-12|CA184-015	2003-05-01		2006-02-01	2004-05-20		2012-04-27	Sharp Clinical Oncology Research, San Diego, California, United States|Wishard Health Services, Indianapolis, Indiana, United States|Section of Hematology/Oncology, Indiana Cancer Pavilion, Indianapolis, Indiana, United States|Indiana University, Clarian Health Partners, Indianapolis, Indiana, United States|Medical Arts Building, Jeffersonville, Indiana, United States|Kansas City Oncology and Hem…		https://ClinicalTrials.gov/show/NCT00083278	2003		Phase 2	yes	Meta	ICI	mono	ipilimumab	NA	NA	NA	CTLA4	NA	ICI	anti-CTLA4
2	NCT01502592	Pre-Operative, Single-Dose Ipilimumab and/or Cryoablation in Early Stage/Resectable Breast Cancer		Completed	No Results Available	Breast Cancer|Invasive Adenocarcinoma of the Breast	Procedure: Cryoablation|Biological: Ipilimumab	safety|tolerability|Efficacy	Memorial Sloan Kettering Cancer Center	Female	18 Years and older Â (Adult, Older Adult)	Phase 1	19	Other	Interventional	Allocation: Non-Randomized|Intervention Model: Parallel Assignment|Masking: None (Open Label)|Primary Purpose: Treatment	11-202	2011-12-01	2014-12-01	2014-12-01	2011-12-30		2016-01-05	Memorial Sloan Kettering Cancer Center, New York, New York, United States		https://ClinicalTrials.gov/show/NCT01502592	2011	2014	Phase 1	yes	Neoadj	ICI	mono	ipilimumab	NA	NA	NA	CTLA4	NA	ICI	anti-CTLA4
13	NCT01334099	Safety Study of Radiation and CP-675,206 Infusion for Breast Cancer Patients		Terminated	No Results Available	Metastatic Breast Cancer	Biological: CP-675,206|Radiation: External local radiation therapy	Assessing safety through toxicities observed using CTCAE version 3.0|Evaluating lesions using Response Evaluation Criteria in Solid Tumors (RECIST 1.0)|Immunological responses to the treatment measured through analysis of blood draws	University Health Network, Toronto	All	18 Years and older Â (Adult, Older Adult)	Phase 1	6	Other	Interventional	Allocation: N/A|Intervention Model: Single Group Assignment|Masking: None (Open Label)|Primary Purpose: Treatment	GA3671RD IIR#1	2010-07-01	2013-03-01		2011-04-12		2015-06-22	Princess Margaret Hospital, Toronto, Ontario, Canada		https://ClinicalTrials.gov/show/NCT01334099	2010	2013	Phase 1	yes	Meta	ICI	NA	anti-CTLA4	Radiation	NA	Radiation	CTLA4	NA	ICI	anti-CTLA4
167	NCT02886897	A Study of Combinations of D-CIK Immunotherapy And Anti-PD-1 In Refractory Solid Tumors		Unknown status	No Results Available	Hepatocellular Carcinoma|Renal Cell Carcinoma|Bladder Cancer|Colorectal Cancer|Non-small-cell Lung Cancer|Breast Cancer	Biological: D-CIK and anti-PD-1 antibody	Progress-free survival(PFS)|Overall survival (OS)|Laboratory findings|Objective response rate|Severity of adverse events	Sun Yat-sen University	All	18 Years to 75 Years Â (Adult, Older Adult)	Phase 1|Phase 2	50	Other	Interventional	Allocation: N/A|Intervention Model: Single Group Assignment|Masking: None (Open Label)|Primary Purpose: Treatment	B2016-036-01	2016-07-01	2019-09-01	2019-10-01	2016-09-01		2016-09-01	Sun Yat-Sen University, Cancer Center, Guangzhou, Guangdong, China		https://ClinicalTrials.gov/show/NCT02886897	2016	2019	Phase 2	non	Meta	ICI	DC therapy	NA	NA	NA		PD1	Unspecified	DC therapy	anti-PD1
98	NCT04042701	DS8201a and Pembrolizumab in Participants With Locally Advanced/Metastatic Breast or Non-Small Cell Lung Cancer		Recruiting	No Results Available	Breast Cancer|Non-small Cell Lung Carcinoma	Drug: Trastuzumab deruxtecan (DS-8201a)|Drug: Pembrolizumab	Dose-limiting toxicities (DLTs), Part 1|Objective Response Rate (ORR), Confirmed by Independent Central Review, Part 2|Duration of Response (DoR)|Disease Control Rate (DCR)|Progression-Free Survival (PFS), based on Independent Central Review using RECIST v1.1|Time to Response (TTR), based on Independent Central Review using RECIST v1.1|Overall survival (OS)	Daiichi Sankyo, Inc.|AstraZeneca UK Limited|Merck Sharp & Dohme Corp.	All	18 Years and older Â (Adult, Older Adult)	Phase 1	115	Industry|Other	Interventional	Allocation: Non-Randomized|Intervention Model: Parallel Assignment|Masking: None (Open Label)|Primary Purpose: Treatment	DS8201-A-U106|2018-002489-38|KEYNOTE KN-797	2020-02-10	2021-07-01	2022-04-01	2019-08-02		2020-08-06	University of California San Francisco Medical Center, San Francisco, California, United States|Massachusetts General Hospital Cancer Center, Boston, Massachusetts, United States|Fox Chase Cancer Center, Philadelphia, Pennsylvania, United States|University du Cancer de Toulouse, Toulouse, France|Institut Gustave Roussy, Villejuif, France		https://ClinicalTrials.gov/show/NCT04042701	2020	2021	Phase 1	non	Meta	ICI	NA	pembrolizumab	ADC	NA	ADC	PD1	NA	NA	anti-PD1
123	NCT04278144	A First-in-human Study Using BDC-1001 in Advanced HER2-Expressing Solid Tumors		Recruiting	No Results Available	Neoplasm, Metastatic|Neoplasm, Breast|Neoplasm, Gastric	Drug: BDC-1001|Drug: Pembrolizumab	Incidence of adverse events (AEs) and serious adverse events (SAEs)|Incidence and nature of dose-limiting toxicities (DLTs)|Incidence of potential-immune related toxicities|Maximum tolerable dose (MTD) or a tolerated dose below MTD|Overall response rate (ORR) of confirmed complete or partial responses (CR, PR)|PK (Cmax) of BDC-1001 as monotherapy and in combination with pembrolizumab|PK (Cmin) of…	Bolt Biotherapeutics, Inc.	All	18 Years and older Â (Adult, Older Adult)	Phase 1|Phase 2	390	Industry	Interventional	Allocation: Non-Randomized|Intervention Model: Parallel Assignment|Masking: None (Open Label)|Primary Purpose: Treatment	BBI-20201001	2020-02-24	2023-01-31	2023-07-31	2020-02-20		2021-02-08	Stanford University, Palo Alto, California, United States|Georgetown University Medical Center, Washington, District of Columbia, United States|Dana-Farber Cancer Institute, Boston, Massachusetts, United States|Henry Ford Hospital, Detroit, Michigan, United States|START Midwest, Grand Rapids, Michigan, United States|Columbia University Medical Center, New York, New York, United States|Memorial Sl…		https://ClinicalTrials.gov/show/NCT04278144	2020	2023	Phase 2	non	Meta	ICI	NA	pembrolizumab	Other	NA	ADC	PD1	TLR7/8/HER2	ISAC	anti-PD1
122	NCT03621982	Study of ADCT-301 in Patients With Selected Advanced Solid Tumors		Recruiting	No Results Available	Advanced Solid Tumors With Literature Evidence of CD25(+) Treg Content|Head and Neck Cancer Squamous Cell Carcinoma|Non-small Cell Lung Cancer|Gastric Cancer|Esophageal Cancer|Pancreas Cancer|Bladder Cancer|Renal Cell Carcinoma|Melanoma|Triple-negative Breast Cancer|Ovarian Cancer|Colo-rectal Cancer|Fallopian Tube Cancer	Drug: ADCT-301|Biological: Pembrolizumab	Part 1 Monotherapy: Number of Patients Who Experience a Treatment-emergent Adverse Event (TEAE)|Part 1 Combination Therapy: Number of Patients Who Experience a Treatment-emergent Adverse Event (TEAE)|Part 2 Combination Therapy: Number of Patients Who Experience a Treatment-emergent Adverse Event (TEAE)|Part 1 Monotherapy: Number of Patients Who Experience a Treatment-emergent Adverse Event (TEAE)…	ADC Therapeutics S.A.	All	18 Years and older Â (Adult, Older Adult)	Phase 1	95	Industry	Interventional	Allocation: Non-Randomized|Intervention Model: Sequential Assignment|Masking: None (Open Label)|Primary Purpose: Treatment	ADCT-301-103|2019-003132-23	2018-11-09	2022-11-15	2023-11-15	2018-08-09		2021-02-26	Stanford Cancer Center, Palo Alto, California, United States|Smilow Cancer Hospital Phase 1 Unit, New Haven, Connecticut, United States|Roswell Park Cancer Institute, Buffalo, New York, United States|Oregon Health and Science University, Portland, Oregon, United States|The Sarah Cannon Research Institute, Nashville, Tennessee, United States|South Texas Accelerated Research Therapeutics, LLC, San …		https://ClinicalTrials.gov/show/NCT03621982	2018	2022	Phase 1	non	Meta	ICI	Other	pembrolizumab	ADC	NA	ADC	PD1	CD25	ADC	anti-PD1
20	NCT03523572	Trastuzumab Deruxtecan With Nivolumab in Advanced Breast and Urothelial Cancer		Active, not recruiting	No Results Available	Breast Cancer|Urothelial Carcinoma	Drug: Trastuzumab deruxtecan|Drug: Nivolumab	Part 1: Number of participants with dose-limiting toxicity at each dose level|Part 2: Dose expansion - Objective response rate (ORR) as assessed by Central Imaging Review|Duration of Response (DoR)|Disease Control Rate (DCR)|Progression Free Survival (PFS)|Time to Response based on central review|Overall Survival (OS)|ORR|Number of participants with treatment emergent adverse events (TEAEs) durin…	Daiichi Sankyo, Inc.|Bristol-Myers Squibb|AstraZeneca	All	18 Years and older Â (Adult, Older Adult)	Phase 1	99	Industry	Interventional	Allocation: Non-Randomized|Intervention Model: Sequential Assignment|Masking: None (Open Label)|Primary Purpose: Treatment	DS8201-A-U105|2018-000371-32	2018-06-20	2021-06-01	2021-06-01	2018-05-14		2021-01-20	UCLA - Medical Center, Santa Monica, California, United States|Yale University, New Haven, Connecticut, United States|University of Miami Hospital & Clinics/Sylvester Comprehensive Cancer Center, Miami, Florida, United States|Norton Cancer Institute, Louisville, Kentucky, United States|Icahn School of Medicine at Mount Sinai, New York, New York, United States|Levine Cancer Institute Carolinas Hea…		https://ClinicalTrials.gov/show/NCT03523572	2018	2021	Phase 1	non	Meta	ICI	NA	nivolumab	ADC	NA	ADC	PD1	HER2	ADC	anti-PD1
23	NCT02222922	A Study Of PF-06647020 For Adult Patients With Advanced Solid Tumors		Completed	Has Results	Neoplasms	Drug: PF-06647020 Q3W|Drug: fluconazole|Drug: PF-06647020 Q2W|Drug: PF-06647020 combined with Avelumab	Number of Participants With Dose Limiting Toxicities (DLTs) - Q3W Regimen|Number of Participants With Treatment-Emergent Adverse Events (AEs) - Q3W Regimen (All-Causality)|Number of Participants With Treatment-Emergent AEs - Q3W Regimen (Treatment-Related)|Number of Participants With Treatment-Emergent AEs Categorized by Seriousness - Q3W Regimen (All-Causality and Treatment-Related)|Number of Pa…	Pfizer	All	18 Years and older Â (Adult, Older Adult)	Phase 1	138	Industry	Interventional	Allocation: Non-Randomized|Masking: None (Open Label)|Primary Purpose: Treatment	B7661001|2014-003296-36	2014-10-17	2019-11-05	2019-11-05	2014-08-22	2020-12-17	2020-12-17	University of Alabama at Birmingham, Birmingham, Alabama, United States|University of Alabama at Birmingham, Birmingham, Alabama, United States|Scottsdale Healthcare Hospitals DBA HonorHealth, Scottsdale, Arizona, United States|University of California Davis Comprehensive Cancer Center, Sacramento, California, United States|University of California Davis Medical Center, Sacramento, California, Un…	"Study Protocol", https://ClinicalTrials.gov/ProvidedDocs/22/NCT02222922/Prot_000.pdf|"Statistical Analysis Plan", https://ClinicalTrials.gov/ProvidedDocs/22/NCT02222922/SAP_001.pdf	https://ClinicalTrials.gov/show/NCT02222922	2014	2019	Phase 1	non	Meta	ICI	NA	avelumab	ADC	NA	ADC	PD-L1	PTK7	ICI	anti-PD-L1
203	NCT03629756	A Study to Evaluate the Safety and Tolerability of Immunotherapy Combinations in Participants With Advanced Malignancies		Active, not recruiting	No Results Available	Non-small Cell Lung Cancer|Squamous Cell Carcinoma of the Head and Neck|Breast Cancer|Colorectal Cancer|Melanoma|Bladder Cancer|Ovarian Cancer|Endometrial Cancer|Merkel Cell Carcinoma|GastroEsophageal Cancer|Renal Cell Carcinoma|Castration-resistant Prostate Cancer	Drug: Etrumadenant|Drug: Zimberelimab	Percentage of participants with Adverse Events|Percentage of participants who experience a Dose Limiting Toxicity|Etrumadenant Peak Plasma Concentration: Cmax|Zimberelimab Peak Plasma Concentration: Cmax|Etrumadenant Time of Peak Concentration: Tmax|Zimberelimab Time of Peak Concentration: Tmax|Percentage of participants with anti-drug antibodies to zimberelimab|Progression Free Survival (PFS) as…	Arcus Biosciences, Inc.	All	18 Years and older Â (Adult, Older Adult)	Phase 1	44	Industry	Interventional	Allocation: Non-Randomized|Intervention Model: Sequential Assignment|Masking: None (Open Label)|Primary Purpose: Treatment	AB928CSP0005	2018-07-24	2021-01-31	2021-09-30	2018-08-14		2021-02-11	Scottsdale Healthcare Hospitals dba HonorHealth, Scottsdale, Arizona, United States|University of California, Los Angeles, Los Angeles, California, United States|The Angeles Clinic and Research Institute, Los Angeles, California, United States|Rocky Mountain Cancer Centers (Midtown), Denver, Colorado, United States|University of Michigan, Ann Arbor, Michigan, United States|QUEST Research Institut…		https://ClinicalTrials.gov/show/NCT03629756	2018	2021	Phase 1	non	Meta	ICI	ICI	anti-PD1	adenosine R antagonist	NA	adenosine	PD1	adenosine	ICI	anti-PD1
99	NCT04580485	INCB106385 Alone or in Combination With Immunotherapy in Advanced Solid Tumors		Recruiting	No Results Available	Ovarian Cancer|Bladder Cancer|Non Small Cell Lung Cancer|Squamous Cell Carcinoma of Head and Neck|Triple Negative Breast Cancer|Castration Resistant Prostate Cancer	Drug: INCB106385|Drug: INCMGA00012	Number of treatment-emergent adverse events (TEAE)|Cmax of INCB106385 as a single agent or in combination with INCMGA00012|Tmax of INCB106385 as a single agent or in combination with INCMGA00012|Cmin of INCB106385 as a single agent or in combination with INCMGA00012|AUC of INCB106385 as a single agent or in combination with INCMGA00012|CL/F of INCB106385 as a single agent or in combination with I…	Incyte Corporation	All	18 Years and older Â (Adult, Older Adult)	Phase 1	238	Industry	Interventional	Allocation: Non-Randomized|Intervention Model: Parallel Assignment|Masking: None (Open Label)|Primary Purpose: Treatment	INCB 106385-102	2021-02-03	2023-05-09	2023-07-03	2020-10-08		2021-02-15	Md Anderson Cancer Center, Houston, Texas, United States		https://ClinicalTrials.gov/show/NCT04580485	2021	2023	Phase 1	non	Meta	ICI	ICI	anti-PD1	adenosine R antagonist	NA	adenosine	PD1	adenosine	ICI	anti-PD1
208	NCT03207867	A Phase 2 Study of NIR178 in Combination With PDR001 in Patients With Solid Tumors and Non-Hodgkin Lymphoma		Recruiting	No Results Available	NSCLC, Non Small Cell Lung Cancer|RCC, Renal Cell Cancer|Pancreatic Cancer|Urothelial Cancer|Head and Neck Cancer|DLBCL, Diffused Large B Cell Lymphoma|MSS, Microsatellite Stable Colon Cancer|TNBC, Triple Negative Breast Cancer|Melanoma|mCRPC, Metastatic Castration Resistant Prostate Cancer	Drug: NIR178|Drug: PDR001	Determine the overall response rate|Determine the disease control rate (DCR)|Determine the duration of response (DoR)|Determine the overall survival rate (OR)|Progression free survival (PFS)|Safety and tolerability of the NIR178 and PDR001 combination|Characterize changes in the immune infiltrate in tumors|Presence and/or concentration of anti-PDR001 antibodies|Pharmacokinetics: Area under plasma…	Novartis Pharmaceuticals|Novartis	All	18 Years and older Â (Adult, Older Adult)	Phase 2	376	Industry	Interventional	Allocation: Non-Randomized|Intervention Model: Parallel Assignment|Masking: None (Open Label)|Primary Purpose: Treatment	CNIR178X2201|2017-000241-49	2017-08-28	2023-06-15	2023-06-16	2017-07-05		2021-02-24	University of California, Los Angeles, Santa Monica, California, United States|H Lee Moffitt Cancer Center and Research Institute Inc, Tampa, Florida, United States|Sidney Kimmel Comprehensive Cancer Center at Johns Hopkins, Baltimore, Maryland, United States|The Ohio State University Comprehensive Cancer Center, Columbus, Ohio, United States|MD Anderson Cancer Center/University of Texas, Houston…		https://ClinicalTrials.gov/show/NCT03207867	2017	2023	Phase 2	non	Meta	ICI	ICI	PDR001	adenosine R antagonist	NA	adenosine	PD1	adenosine	ICI	anti-PD1
43	NCT03719326	A Study to Evaluate Safety/Tolerability of Immunotherapy Combinations in Participants With Triple-Negative Breast Cancer or Gynecologic Malignancies		Active, not recruiting	No Results Available	TNBC - Triple-Negative Breast Cancer|Ovarian Cancer	Drug: Etrumadenant|Drug: IPI-549|Drug: Pegylated liposomal doxorubicin (PLD)|Drug: nanoparticle albumin-bound paclitaxel (NP)	Incidence of Adverse Events (AEs)|Incidence of dose-limiting toxicities (DLTs) during the dose escalation phase|Plasma concentration of etrumadenant|Plasma concentration of IPI-549|Percentage of participants with a best overall response of Complete Response (CR) or Partial Response (PR), as determined by Investigator according to Response Evaluation in Solid Tumors (RECIST) v 1.1|Percentage of pa…	Arcus Biosciences, Inc.|Infinity Pharmaceuticals, Inc.	Female	18 Years and older Â (Adult, Older Adult)	Phase 1	214	Industry	Interventional	Allocation: Non-Randomized|Intervention Model: Sequential Assignment|Masking: None (Open Label)|Primary Purpose: Treatment	AB928CSP0002	2018-10-15	2022-02-28	2022-07-30	2018-10-25		2021-04-06	Scottsdale Healthcare Hospitals dba Honor Health Research Institute, Scottsdale, Arizona, United States|Arizona Clinical Research Center, Tucson, Arizona, United States|University of California, Los Angeles, Los Angeles, California, United States|Rocky Mountain Cancer Centers (Aurora), Aurora, Colorado, United States|Miami Cancer Institute at Baptist Health, Miami, Florida, United States|Maryland…		https://ClinicalTrials.gov/show/NCT03719326	2018	2022	Phase 1	non	Meta	ICI	NA	adenosine R antagonist	Chemo	PIK3CAi	Chemo	adenosine	NA	ICI	adenosine
140	NCT02807844	Phase Ib/II Study of MCS110 in Combination With PDR001 in Patients With Advanced Malignancies		Completed	No Results Available	Triple Negative Breast Cancer|Pancreatic Carcinoma|Melanoma|Endometrial Carcinoma	Drug: MCS110|Drug: PDR001	(phase 1) Number of patients with adverse events, as a measure of safety|(phase 2) : Overall Response rate (ORR)|Phase 1: Overall Response Rate (ORR)|Phase 1: progression free survival (PFS)|Phase 2 Overall response rate per Response Criteria|Phase 1 : clinical benefit rate (CBR)|Phase 1 : duration of response (DOR)|Phase 1 : disease control rate (DCR)|Phase 2 : Progression Free Survival (PFS)|Ph…	Novartis Pharmaceuticals|Novartis	All	18 Years and older Â (Adult, Older Adult)	Phase 1|Phase 2	141	Industry	Interventional	Allocation: Non-Randomized|Intervention Model: Parallel Assignment|Masking: None (Open Label)|Primary Purpose: Treatment	CMCS110Z2102|2016-000210-29	2016-06-29	2020-06-04	2020-06-04	2016-06-21		2020-08-05	Dana Farber Cancer Center, Boston, Massachusetts, United States|Washington University School of Medicine, Saint Louis, Missouri, United States|The West Clinic, Germantown, Tennessee, United States|MD Anderson Cancer Center, Houston, Texas, United States|Novartis Investigative Site, Wilrijk, Belgium|Novartis Investigative Site, HUS, Finland|Novartis Investigative Site, Saint Herblain cedex, France…		https://ClinicalTrials.gov/show/NCT02807844	2016	2020	Phase 2	non	Meta	ICI	NA	PDR001	Other	NA	ant-CSF1	PD1	CSF1	ICI	anti-PD1
267	NCT02554812	A Study Of Avelumab In Combination With Other Cancer Immunotherapies In Advanced Malignancies (JAVELIN Medley)		Recruiting	No Results Available	Advanced Cancer	Drug: Avelumab|Drug: Utomilumab|Drug: PF-04518600|Drug: PD 0360324|Drug: CMP-001	Number of participants with Dose-Limiting Toxicities (DLT)|Objective Response - Number of Participants With Objective Response|Cmax of avelumab (MSB0010718C)|Cmax of PF-05082566|Ctrough of avelumab (MSB0010718C)|Ctrough of PF-05082566|Anti-Drug Antibody (ADA) levels of avelumab (MSB0010718C)|Anti-Drug Antibody (ADA) levels of PF-05082566|Time to Tumor Response (TTR)|Duration of Response (DR)|Prog…	Pfizer	All	18 Years and older Â (Adult, Older Adult)	Phase 2	620	Industry	Interventional	Allocation: Randomized|Masking: None (Open Label)|Primary Purpose: Treatment	B9991004|2015-002552-27|JAVELIN MEDLEY	2015-11-09	2024-02-03	2024-02-03	2015-09-18		2021-03-18	UCSD Medical Center - Encinitas, Encinitas, California, United States|Koman Family Outpatient Pavilion, La Jolla, California, United States|UC San Diego Medical Center - La Jolla (Jacobs Medical Center / Thornton Pavilion), La Jolla, California, United States|UC San Diego Perlman Medical Offices, La Jolla, California, United States|UC San Diego Moores Cancer Center, La Jolla, California, United S…		https://ClinicalTrials.gov/show/NCT02554812	2015	2024	Phase 2	non	Meta	ICI	ICI	avelumab	anti-4-1BB	NA	anti-4-1BB	PD-L1	4-1BB	ICI	anti-PD-L1
118	NCT03514121	FPA150 in Patients With Advanced Solid Tumors	FPA150-001	Active, not recruiting	No Results Available	Breast Cancer|Ovarian Cancer|Endometrial Cancer|Advanced Solid Tumors	Biological: FPA150|Biological: Pembrolizumab	For Phase 1a dose escalation, to determine the Maximum Tolerated Dose (MTD) and/or Recommended Dose (RD) of FPA150|For Phase 1a dose escalation, dose exploration and combination safety lead-in the number of participants with adverse events as assessed by the latest version of CTCAE|For Phase 1b, number of participants with adverse events as assessed by the latest version of CTCAE at the maximum t…	Five Prime Therapeutics, Inc.	All	18 Years to 99 Years Â (Adult, Older Adult)	Early Phase 1	278	Industry	Interventional	Allocation: N/A|Intervention Model: Single Group Assignment|Masking: None (Open Label)|Primary Purpose: Treatment	FPA150-001	2018-03-27	2023-01-01	2024-01-01	2018-05-02		2020-02-11	Honor Health, Scottsdale, Arizona, United States|Cedars-Sinai Medical Center, Los Angeles, California, United States|UCLA, Los Angeles, California, United States|Sarcoma Oncology Research Center, Santa Monica, California, United States|Yale Cancer Center, New Haven, Connecticut, United States|Orchard Healthcare Research Inc., Skokie, Illinois, United States|Karmanos Cancer Institute, Detroit, Mic…		https://ClinicalTrials.gov/show/NCT03514121	2018	2023	Phase 1	non	Meta	ICI	ICI	pembrolizumab	anti-B7-H4	NA	anti-B7-H4	PD1	B7-H4	ICI	anti-PD1
73	NCT02543645	A Study of Varlilumab and Atezolizumab in Patients With Advanced Cancer		Terminated	No Results Available	Carcinoma, Renal Cell|Kidney Diseases|Kidney Neoplasms|Urogenital Neoplasms|Urologic Diseases|Urologic Neoplasms|Neoplasms by Histologic Type|Neoplasms|Clear-cell Metastatic Renal Cell Carcinoma|Melanoma|Triple Negative Breast Cancer|Bladder Cancer|Head and Neck Cancer|Non-small Cell Lung Cancer	Drug: Combination of Varlilumab and Atezolizumab	Phase l: Safety and tolerability of varlilumab in combination with atezolizumab as measured by incidence of drug related adverse events (AEs), serious drug related AEs, dose-limiting toxicities and laboratory test abnormalities.	Celldex Therapeutics|Genentech, Inc.	All	18 Years and older Â (Adult, Older Adult)	Phase 1	18	Industry	Interventional	Allocation: N/A|Intervention Model: Single Group Assignment|Masking: None (Open Label)|Primary Purpose: Treatment	CDX1127-06	2015-10-01	2017-04-01	2017-05-22	2015-09-07		2018-04-30	University of California - San Francisco, San Francisco, California, United States|Beth Israel Deaconess Medical Center, Boston, Massachusetts, United States|Memorial Sloan Kettering Cancer Center, New York, New York, United States|Duke University Medical Center, Durham, North Carolina, United States		https://ClinicalTrials.gov/show/NCT02543645	2015	2017	Phase 1	non	Meta	ICI	ICI	atezolizumab	anti-CD27	NA	anti-CD27	PD-L1	CD27	ICI	anti-PD-L1
148	NCT03098550	A Study to Test the Safety and Effectiveness of Nivolumab Combined With Daratumumab in Patients With Pancreatic, Non-Small Cell Lung or Triple Negative Breast Cancers, That Have Advanced or Have Spread		Active, not recruiting	No Results Available	Advanced Cancer	Biological: Nivolumab|Biological: Daratumumab	Incidence of adverse events (AE)|Incidence of serious adverse events (SAE)|Grade of laboratory abnormalities.|Objective Response rate (ORR)|Progression Free Survival (PFS)|Anti-Drug Antibodies (ADA) positivity|Area under the concentration-time curve (AUC)|Minimum observed concentration (Cmin)	Bristol-Myers Squibb|Janssen Biotech, Inc.	All	18 Years and older Â (Adult, Older Adult)	Phase 1|Phase 2	120	Industry	Interventional	Allocation: N/A|Intervention Model: Single Group Assignment|Masking: None (Open Label)|Primary Purpose: Treatment	CA209-9GW|2017-000367-33	2017-06-07	2020-07-13	2021-08-06	2017-03-31		2020-07-24	Pacific Shores Medical Group, Long Beach, California, United States|University Of Colorado, Aurora, Colorado, United States|Moffitt Cancer Center, Tampa, Florida, United States|University Of Michigan, Ann Arbor, Michigan, United States|Providence Portland Medical Center, Portland, Oregon, United States|Local Institution, St Leonards, Australia|Local Institution, Edmonton, Canada|Local Institution…		https://ClinicalTrials.gov/show/NCT03098550	2017	2020	Phase 2	non	Meta	ICI	Other	nivolumab	anti-CD38	NA	anti-CD38	PD1	CD38	ICI	anti-PD1
145	NCT04148937	A Study of the CD73 Inhibitor LY3475070 Alone or in Combination With Pembrolizumab in Participants With Advanced Cancer		Recruiting	No Results Available	Advanced Cancer	Drug: LY3475070|Drug: Pembrolizumab	Number of Participants with Dose Limiting Toxicity (DLT)|Pharmacokinetics (PK): Area Under the Concentration Time Curve (AUC) of LY3475070|PK: Maximum Concentration (Cmax) of LY3475070|PK: AUC of LY3475070 in Combination with Pembrolizumab|PK: Cmax of LY3475070 in Combination with Pembrolizumab|Overall Response Rate (ORR): Percentage of Participants with Complete Response (CR) or Partial Response…	Eli Lilly and Company|Merck Sharp & Dohme Corp.	All	18 Years and older Â (Adult, Older Adult)	Phase 1	150	Industry	Interventional	Allocation: Randomized|Intervention Model: Parallel Assignment|Masking: None (Open Label)|Primary Purpose: Treatment	17504|J2I-MC-JZMA|2019-003270-64|Keynote A57	2020-01-16	2021-06-01	2022-12-20	2019-11-04		2021-02-21	Cedars Sinai Medical Center, Los Angeles, California, United States|University of California, Davis - Health Systems, Sacramento, California, United States|Sarah Cannon Research Institute at HealthOne, Denver, Colorado, United States|Florida Cancer Specialists ORLANDO/DDU, Lake Mary, Florida, United States|START Midwest, Grand Rapids, Michigan, United States|Washington University Medical School, …		https://ClinicalTrials.gov/show/NCT04148937	2020	2021	Phase 1	non	Meta	ICI	ICI	pembrolizumab	anti-CD73	NA	anti-CD73	PD1	CD73	ICI	anti-PD1
108	NCT03454451	CPI-006 Alone and in Combination With Ciforadenant and With Pembrolizumab for Patients With Advanced Cancers		Recruiting	No Results Available	Non-Small Cell Lung Cancer|Renal Cell Cancer|Colorectal Cancer|Triple Negative Breast Cancer|Cervical Cancer|Ovarian Cancer|Pancreatic Cancer|Endometrial Cancer|Sarcoma|Squamous Cell Carcinoma of the Head and Neck|Bladder Cancer|Metastatic Castration Resistant Prostate Cancer|Non-hodgkin Lymphoma	Drug: CPI-006|Drug: CPI-006 + ciforadenant|Drug: CPI-006 + pembrolizumab	Incidence of dose-limiting toxicities (DLTs) of CPI-006 as a single agent and in combination with ciforadenant and with pembrolizumab.|Incidence of treatment-emergent adverse events as assessed by NCI CTCAE v.4.03, of CPI-006 as single agent and in combination with ciforadenant and with pembrolizumab.|Identify the MDL(maximum dose level) of single agent CPI-006|Area under the curve (AUC) of CPI-0…	Corvus Pharmaceuticals, Inc.	All	18 Years and older Â (Adult, Older Adult)	Phase 1	378	Industry	Interventional	Allocation: Randomized|Intervention Model: Sequential Assignment|Masking: None (Open Label)|Primary Purpose: Treatment	CPI-006-001	2018-04-25	2022-03-01	2023-12-01	2018-03-06		2021-02-02	Arizona Oncology Associates, PC - HOPE, Tucson, Arizona, United States|City Of Hope, Duarte, California, United States|UCSF Medical Center, San Francisco, California, United States|Yale School of Medicine, New Haven, Connecticut, United States|University of Miami, Miami, Florida, United States|Northwestern University, Chicago, Illinois, United States|The University of Chicago, Chicago, Illinois, …		https://ClinicalTrials.gov/show/NCT03454451	2018	2022	Phase 1	non	Meta	ICI	ICI	pembrolizumab	anti-CD73	NA	anti-CD73	PD1	CD73	ICI	anti-PD1
275	NCT03549000	A Phase I/Ib Study of NZV930 Alone and in Combination With PDR001 and /or NIR178 in Patients With Advanced Malignancies.		Recruiting	No Results Available	Non-small Cell Lung Cancer (NSCLC)|Triple Negative Breast Cancer (TNBC)|Pancreatic Ductal Adenocarcinoma (PDAC)|Colorectal Cancer Microsatellite Stable (MSS)|Ovarian Cancer|Renal Cell Carcinoma (RCC)|Metastatic Castration Resistant Prostate Cancer (mCRPC)	Other: NZV930|Other: PDR001|Drug: NIR178	Number of participants with adverse events as a measure of safety and tolerability of the NZV930 in combination with PDR001 and/or NIR178|Overall response rate (ORR)|Clinical Benefit Rate (CBR)|Progression Free Survival (PFS)|Serum concentration vs. time profiles of NZV930 (free drug) and PDR001.|Plasma concentration vs. time profiles for NIR178 and derived PK parameters|To assess the immunogenic…	Novartis Pharmaceuticals|Novartis	All	18 Years and older Â (Adult, Older Adult)	Phase 1	344	Industry	Interventional	Allocation: Non-Randomized|Intervention Model: Parallel Assignment|Masking: None (Open Label)|Primary Purpose: Treatment	CNZV930X2101|2018-000153-51	2018-07-18	2022-01-24	2022-02-14	2018-06-07		2021-03-11	H Lee Moffitt Cancer Center and Research Institute Inc, Tampa, Florida, United States|University of Texas MD Anderson Cancer Center MD Anderson PSC, Houston, Texas, United States|Novartis Investigative Site, Melbourne, Victoria, Australia|Novartis Investigative Site, Toronto, Ontario, Canada|Novartis Investigative Site, Montreal, Quebec, Canada|Novartis Investigative Site, Chuo ku, Tokyo, Japan|N…		https://ClinicalTrials.gov/show/NCT03549000	2018	2022	Phase 1	non	Meta	ICI	ICI	PDR001	anti-CD73	NA	anti-CD73	PD1	CD73	ICI	anti-PD1
44	NCT02834013	Nivolumab and Ipilimumab in Treating Patients With Rare Tumors		Recruiting	No Results Available	Acinar Cell Carcinoma|Adenoid Cystic Carcinoma|Adrenal Cortex Carcinoma|Adrenal Gland Pheochromocytoma|Anal Canal Neuroendocrine Carcinoma|Anal Canal Undifferentiated Carcinoma|Angiosarcoma|Apocrine Neoplasm|Appendix Mucinous Adenocarcinoma|Bartholin Gland Transitional Cell Carcinoma|Basal Cell Carcinoma|Bladder Adenocarcinoma|Breast Metaplastic Carcinoma|Cervical Adenocarcinoma|Cervical Clear Ce…	Procedure: Biospecimen Collection|Biological: Ipilimumab|Biological: Nivolumab	Overall response rate (ORR)|Incidence of adverse events|Best response|Clinical benefit rate|Overall survival (OS)|Progression free survival (PFS)	National Cancer Institute (NCI)	All	18 Years and older Â (Adult, Older Adult)	Phase 2	818	NIH	Interventional	Allocation: Non-Randomized|Intervention Model: Parallel Assignment|Masking: None (Open Label)|Primary Purpose: Treatment	NCI-2016-01041|S1609|U10CA180888	2017-01-13	2021-08-01		2016-07-15		2021-04-27	University of Alabama at Birmingham Cancer Center, Birmingham, Alabama, United States|University of South Alabama Mitchell Cancer Institute, Mobile, Alabama, United States|Anchorage Associates in Radiation Medicine, Anchorage, Alaska, United States|Anchorage Radiation Therapy Center, Anchorage, Alaska, United States|Alaska Breast Care and Surgery LLC, Anchorage, Alaska, United States|Alaska Oncol…		https://ClinicalTrials.gov/show/NCT02834013	2017	2021	Phase 2	non	Meta	ICI	ICI	nivolumab	anti-CTLA4	NA	anti-CTLA4	PD1	CTLA4	ICI	anti-PD1
273	NCT04434560	Neoadjuvant Immunotherapy in Brain Metastases		Recruiting	No Results Available	Brain Metastases, Adult	Drug: Nivolumab|Drug: Ipilimumab	Proportion of patients that receive neoadjuvant ipilimumab and nivolumab prior to surgery and SRS|Proliferation of circulating T-cells	Sarah Sammons, MD|Bristol-Myers Squibb|Duke University	All	18 Years and older Â (Adult, Older Adult)	Phase 2	40	Other|Industry	Interventional	Allocation: Randomized|Intervention Model: Parallel Assignment|Masking: None (Open Label)|Primary Purpose: Treatment	Pro00103812|CA184-583	2020-11-04	2023-01-01	2023-01-01	2020-06-17		2020-12-02	Duke University Medical Center, Durham, North Carolina, United States		https://ClinicalTrials.gov/show/NCT04434560	2020	2023	Phase 2	non	Meta	ICI	ICI	nivolumab	anti-CTLA4	NA	anti-CTLA4	PD1	CTLA4	ICI	anti-PD1
18	NCT03342417	Combination of Nivolumab and Ipilimumab in Breast, Ovarian and Gastric Cancer Patients		Terminated	No Results Available	Breast Cancer Female|Ovarian Cancer|Gastric Cancer	Biological: Nivolumab|Biological: Ipilimumab	Number of participants with treatment-related adverse events as assessed by CTCAE v4.0|Clinical Response|Part 1 of the Study (Neoadjuvant Therapy of Breast Cancer) - BCT|Part 1 of the Study (Neoadjuvant Therapy of Breast Cancer) - Possible predictive biomarkers|Part 1 of the Study (Neoadjuvant Therapy of Breast Cancer) - Status of PD-L1, PDL-2, and PD-1 in tumor tissues before vs. after investiga…	ExcellaBio LLC	All	18 Years and older Â (Adult, Older Adult)	Phase 2	5	Industry	Interventional	Allocation: Non-Randomized|Intervention Model: Single Group Assignment|Masking: None (Open Label)|Primary Purpose: Treatment	CA209-929	2018-02-14	2019-05-29	2019-05-29	2017-11-17		2019-05-31	Kleynberg Medical Clinic, Los Angeles, California, United States|South Georgia Medical Center/Pearlman Cancer Center, Valdosta, Georgia, United States|Medical Research Group, North Aurora, Illinois, United States|Hoffman Oncology, Bronx, New York, United States		https://ClinicalTrials.gov/show/NCT03342417	2018	2019	Phase 2	non	Neoadj	ICI	ICI	nivolumab	anti-CTLA4	NA	anti-CTLA4	PD1	CTLA4	ICI	anti-PD1
12	NCT02658214	Durvalumab and Tremelimumab in Combination With First-Line Chemotherapy in Advanced Solid Tumors		Completed	No Results Available	Small Cell Lung Carcinoma|Carcinoma, Squamous Cell of Head and Neck|Stomach Neoplasms|Triple Negative Breast Neoplasms|Ovarian Neoplasms|Fallopian Tube Neoplasms|Peritoneal Neoplasms|Esophagogastric Junction Neoplasms|Carcinoma, Pancreatic Ductal|Esophageal Squamous Cell Carcinoma	Drug: paclitaxel + carboplatin|Drug: carboplatin + etoposide|Drug: gemcitabine + carboplatin|Drug: nab-paclitaxel (paclitaxel-albumin) + carboplatin|Drug: oxaliplatin + 5-fluorouracil (5FU) + leucovorin (calcium folinate/folinic acid)|Biological: durvalumab|Biological: tremelimumab|Drug: nab-paclitaxel (paclitaxel-albumin) + gemcitabine|Drug: cisplatin + 5-fluorouracil (5FU)	Laboratory findings (including: clinical chemistry, hematology, and urinalysis)|Incidence of Adverse Events|Tumor assessment based on RECIST 1.1 (for cohort 6 only)	AstraZeneca	All	18 Years to 99 Years Â (Adult, Older Adult)	Phase 1	32	Industry	Interventional	Allocation: Non-Randomized|Intervention Model: Parallel Assignment|Masking: None (Open Label)|Primary Purpose: Treatment	D419SC00001	2016-04-28	2019-11-14	2019-11-14	2016-01-18		2020-08-20	Research Site, Chuo-ku, Japan|Research Site, Kashiwa, Japan|Research Site, Seoul, Korea, Republic of|Research Site, Seoul, Korea, Republic of|Research Site, Seoul, Korea, Republic of|Research Site, Seoul, Korea, Republic of		https://ClinicalTrials.gov/show/NCT02658214	2016	2019	Phase 1	non	Meta	ICI	ICI	durvalumab	anti-CTLA4	Chemo	anti-CTLA4	PD-L1	CTLA4	ICI	anti-PD-L1
145	NCT03518606	Metronomic Oral Vinorelbine Plus Anti-PD-L1/Anti-CTLA4 ImmunothErapy in Patients With Advanced Solid Tumours	MOVIE	Recruiting	No Results Available	Advanced Solid Tumours|Breast Cancer|Head and Neck Cancer|Cervix Cancer|Prostate Cancer	Drug: Durvalumab + Tremelimumab + metronomic Vinorelbine	Maximum Tolerated Dose (MTD) and the phase II recommended dose (RP2D)|CBR-24week	UNICANCER|National Cancer Institute, France|AstraZeneca|Pierre Fabre Laboratories	All	18 Years and older Â (Adult, Older Adult)	Phase 1|Phase 2	150	Other|Industry	Interventional	Allocation: Non-Randomized|Intervention Model: Parallel Assignment|Masking: None (Open Label)|Primary Purpose: Treatment	UC-0101/1709|2017-001857-14	2018-06-20	2021-06-29	2024-12-30	2018-05-08		2020-10-22	Institut de CancÃ©rologie de l'Ouest - Site Paul Papin, Angers, France|Centre FranÃ§ois Baclesse, Caen, France|Centre Georges-FranÃ§ois Leclerc, Dijon, France|Institut Paoli-Calmettes, Marseille, France|Centre Antoine Lacassagne, Nice, France|Institut Curie, Paris, France|Centre EugÃ¨ne Marquis, Rennes, France|Institut de CancÃ©rologie de l'Ouest - Site RenÃ© Gauducheau, Saint-Herblain, France|Gu…		https://ClinicalTrials.gov/show/NCT03518606	2018	2021	Phase 2	non	Meta	ICI	ICI	durvalumab	anti-CTLA4	Chemo	anti-CTLA4	PD-L1	CTLA4	ICI	anti-PD-L1
14	NCT01975831	A Phase 1 Study to Evaluate MEDI4736 in Combination With Tremelimumab		Active, not recruiting	Has Results	Breast Cancer|Ovarian Cancer|Colorectal Cancer|Cervical Cancer|Renal Cell Carcinoma	Drug: Durvalumab|Drug: Tremelimumab	Number of Subjects With Treatment-emergent Adverse Events (TEAEs)|Number of Subjects With Best Overall Immune-related Tumor Response|Number of Subjects With Best Overall Tumor Response by Response Evaluation Criteria in Solid Tumors (RECIST) Version 1.1|Median Progression-free Survival Per irRC Based on Kaplan-Meier Product Limit Estimates|Median Progression-free Survival Per RECIST 1.1 Based on …	Ludwig Institute for Cancer Research|MedImmune LLC|Cancer Research Institute, New York City	All	18 Years and older Â (Adult, Older Adult)	Phase 1	104	Other|Industry	Interventional	Allocation: Non-Randomized|Intervention Model: Sequential Assignment|Masking: None (Open Label)|Primary Purpose: Treatment	LUD2013-003	2013-12-19	2019-12-01	2021-12-01	2013-11-05	2020-06-22	2021-03-17	Yale Cancer Center, New Haven, Connecticut, United States|Dana-Farber Cancer Institute, Boston, Massachusetts, United States|Roswell Park Cancer Institute, Buffalo, New York, United States|Memorial Sloan Kettering Cancer Center, New York, New York, United States|Mary Crowley Cancer Research Center, Dallas, Texas, United States|University of Virginia Division of Hematology and Oncology, Charlottes…	"Study Protocol and Statistical Analysis Plan", https://ClinicalTrials.gov/ProvidedDocs/31/NCT01975831/Prot_SAP_000.pdf	https://ClinicalTrials.gov/show/NCT01975831	2013	2019	Phase 1	non	Meta	ICI	ICI	durvalumab	anti-CTLA4	NA	anti-CTLA4	PD-L1	CTLA4	ICI	anti-PD-L1
72	NCT03982173	Basket Trial for Combination Therapy With Durvalumab (Anti-PDL1) (MEDI4736) and Tremelimumab (Anti-CTLA4) in Patients With Metastatic Solid Tumors	MATILDA	Active, not recruiting	No Results Available	Metastatic Colorectal Cancer|Triple Negative Breast Cancer|Prostate Adenocarcinoma|Stomach Adenocarcinoma|Esophageal Adenocarcinoma	Drug: Tremelimumab|Drug: Durvalumab	Objective tumour response rate	Gustave Roussy, Cancer Campus, Grand Paris	All	18 Years and older Â (Adult, Older Adult)	Phase 2	88	Other	Interventional	Allocation: N/A|Intervention Model: Single Group Assignment|Masking: None (Open Label)|Primary Purpose: Treatment	2018-003115-21|2018/2798	2019-04-15	2021-04-01	2023-04-01	2019-06-11		2019-06-11	Gustave Roussy, Villejuif, Val De Marne, France		https://ClinicalTrials.gov/show/NCT03982173	2019	2021	Phase 2	non	Meta	ICI	ICI	durvalumab	anti-CTLA4	NA	anti-CTLA4	PD-L1	CTLA4	ICI	anti-PD-L1
7	NCT02527434	Study of Tremelimumab in Patients With Advanced Solid Tumors		Active, not recruiting	Has Results	Urothelial Bladder Cancer|Triple-negative Breast Cancer|Pancreatic Ductal Adenocarcinoma	Biological: Tremelimumab monotherapy|Biological: MEDI4736 monotherapy|Biological: MEDI4736 + tremelimumab combination therapy	Percentage of Patients With Confirmed Overall Response During Tremelimumab Monotherapy Phase|Median Duration of Response (DoR) During Tremelimumab Monotherapy Phase|Disease Control Rate (DCR) During Tremelimumab Monotherapy Phase|Median PFS During Tremelimumab Monotherapy Phase|Best Objective Response (BoR) During Tremelimumab Monotherapy Phase|Median Overall Survival (OS) During Tremelimumab Mon…	AstraZeneca	All	18 Years to 150 Years Â (Adult, Older Adult)	Phase 2	64	Industry	Interventional	Allocation: N/A|Intervention Model: Single Group Assignment|Masking: None (Open Label)|Primary Purpose: Treatment	D4884C00001|2015-002934-32	2015-11-02	2018-02-17	2021-12-31	2015-08-19	2019-03-05	2021-03-03	Research Site, San Francisco, California, United States|Research Site, Memphis, Tennessee, United States|Research Site, Houston, Texas, United States|Research Site, Brussels, Belgium|Research Site, Charleroi, Belgium|Research Site, Wilrijk, Belgium|Research Site, Daejeon, Korea, Republic of|Research Site, Seoul, Korea, Republic of|Research Site, Seoul, Korea, Republic of|Research Site, Seoul, Kor…	"Statistical Analysis Plan", https://ClinicalTrials.gov/ProvidedDocs/34/NCT02527434/SAP_000.pdf|"Study Protocol", https://ClinicalTrials.gov/ProvidedDocs/34/NCT02527434/Prot_001.pdf	https://ClinicalTrials.gov/show/NCT02527434	2015	2018	Phase 2	non	Meta	ICI	ICI	durvalumab	anti-CTLA4	NA	anti-CTLA4	PD-L1	CTLA4	ICI	anti-PD-L1
9	NCT02639026	Trial Of Hypofractionated Radiotherapy In Combination With MEDI4736 And Tremelimumab For Patients With Metastatic Melanoma And Lung, Breast And Pancreatic Cancers		Active, not recruiting	No Results Available	Metastatic|Melanoma|Non Small Cell Lung Cancer (NSCLC)|Breast Cancer|Pancreatic Cancer	Radiation: Radiotherapy|Drug: MEDI4736|Drug: Tremelimumab	Number of Adverse Events	Abramson Cancer Center of the University of Pennsylvania	All	18 Years and older Â (Adult, Older Adult)	Phase 1	30	Other	Interventional	Allocation: Non-Randomized|Intervention Model: Parallel Assignment|Masking: None (Open Label)|Primary Purpose: Treatment	UPCC 23915	2016-01-26	2021-07-31	2021-07-31	2015-12-24		2021-03-09	Abramson Cancer Center of the University of Pennsylvania, Philadelphia, Pennsylvania, United States		https://ClinicalTrials.gov/show/NCT02639026	2016	2021	Phase 1	non	Meta	ICI	ICI	durvalumab	anti-CTLA4	Radiation	anti-CTLA4	PD-L1	CTLA4	ICI	anti-PD-L1
18	NCT02586987	A Study to Assess the Safety, Tolerability and Anti-tumour Activity of Ascending Doses of Selumetinib in Combination With MEDI4736 and Selumetinib in Combination With MEDI4736 and Tremelimumab in Patients With Advanced Solid Tumours		Completed	No Results Available	Lung Cancer|Melanoma|Head and Neck Carcinoma|Gastroesophageal Cancer|Breast Cancer|Pancreatic Adenocarcinoma|Colorectal Cancer|Biliary Tract Cancer	Drug: Selumetinib|Drug: MEDI4736|Drug: Tremelimumab	Safety and tolerability of Selumetinib in combination with MEDI4736, and in combination with MEDI4736+ tremelimumab by assessment of Adverse Events|Safety and tolerability of Selumetinib in combination with MEDI4736, and in combination with MEDI4736+ tremelimumab by assessment of safety laboratory tests|Safety and tolerability of Selumetinib in combination with MEDI4736, and in combination with M…	AstraZeneca	All	18 Years to 99 Years Â (Adult, Older Adult)	Phase 1	58	Industry	Interventional	Allocation: Non-Randomized|Intervention Model: Parallel Assignment|Masking: None (Open Label)|Primary Purpose: Treatment	D1345C00003	2015-12-28	2018-07-25	2019-09-20	2015-10-27		2019-11-18	Research Site, Chicago, Illinois, United States|Research Site, Boston, Massachusetts, United States|Research Site, Las Vegas, Nevada, United States|Research Site, New Brunswick, New Jersey, United States|Research Site, Charlotte, North Carolina, United States|Research Site, Pittsburgh, Pennsylvania, United States		https://ClinicalTrials.gov/show/NCT02586987	2015	2018	Phase 1	non	Meta	ICI	ICI	durvalumab	anti-CTLA4	Targeted therapy	anti-CTLA4	PD-L1	CTLA4	ICI	anti-PD-L1
215	NCT02643303	A Phase 1/2 Study of In Situ Vaccination With Tremelimumab and IV Durvalumab Plus PolyICLC in Subjects With Advanced, Measurable, Biopsy-accessible Cancers		Recruiting	No Results Available	Head and Neck Squamous Cell Carcinoma|Breast Cancer|Sarcoma|Merkel Cell Carcinoma|Cutaneous T-Cell Lymphoma|Melanoma|Renal Cancer|Bladder Cancer|Prostate Cancer|Testicular Cancer|Solid Tumor	Drug: Durvalumab|Drug: Tremelimumab|Drug: Poly ICLC	Progression-Free Survival (PFS) at 24 weeks|Safety and tolerability|Clinical Efficacy by objective response rate (ORR)|Clinical Efficacy by progression-free survival (PFS)|Clinical Efficacy by overall survival (OS)	Ludwig Institute for Cancer Research|MedImmune LLC|Cancer Research Institute, New York City	All	18 Years and older Â (Adult, Older Adult)	Phase 1|Phase 2	102	Other|Industry	Interventional	Allocation: Non-Randomized|Intervention Model: Parallel Assignment|Masking: None (Open Label)|Primary Purpose: Treatment	LUD2014-011	2016-12-28	2021-12-01	2022-12-01	2015-12-31		2021-02-23	Research Facility, Atlanta, Georgia, United States|Research Facility, Lebanon, New Hampshire, United States|Research Facility, Buffalo, New York, United States|Research Facility, New York, New York, United States|Research Facility, Cleveland, Ohio, United States|Research Facility, Toledo, Ohio, United States|Research Facility, Charlottesville, Virginia, United States		https://ClinicalTrials.gov/show/NCT02643303	2016	2021	Phase 2	non	Meta	ICI	Vaccine	durvalumab	anti-CTLA4	Vaccine	anti-CTLA4	PD-L1	CTLA4	ICI	anti-PD-L1
102	NCT04432857	AN0025 and Pembrolizumab Combination in Advanced Solid Tumors		Recruiting	No Results Available	Triple-negative Breast Cancer|NSCLC, Squamous or Non-Squamous|Urothelial Carcinoma of the Bladder|Microsatellite Stable (MSS) Colorectal Cancer (CRC)|Cervical Cancer	Drug: AN0025|Drug: Pembrolizumab	Primary Outcome Measure|ORR and Progression-Free Survival (PFS) based on Response Evaluation Criteria in Solid Tumors (RECIST) version 1.1|Duration of Response (DOR)|Overall Survival (OS)|Efficacy by PD-L1 expression	Adlai Nortye Biopharma Co., Ltd.	All	18 Years and older Â (Adult, Older Adult)	Phase 1	84	Industry	Interventional	Allocation: Non-Randomized|Intervention Model: Parallel Assignment|Masking: None (Open Label)|Primary Purpose: Treatment	AN0025S0103|2019-003960-37|Keynote 879	2020-08-20	2022-12-01	2023-03-01	2020-06-16		2020-12-31	MD Anderson Cancer Center, Houston, Texas, United States|University of Utah School of Medicine Huntsman Cancer Institute, Salt Lake City, Utah, United States|University of Virginia, Richmond, Virginia, United States|Gustave Roussy, Paris, France		https://ClinicalTrials.gov/show/NCT04432857	2020	2022	Phase 1	non	Meta	ICI	Other	pembrolizumab	Other	NA	anti-EP4 macrophages	PD1	CTLA4	ICI	anti-PD1
150	NCT03277352	INCAGN01876 in Combination With Immune Therapies in Subjects With Advanced or Metastatic Malignancies		Completed	No Results Available	Advanced Malignancies|Metastatic Cancer	Drug: INCAGN01876|Drug: Epacadostat|Drug: Pembrolizumab	Phase 1: Participants With Treatment-Emergent Adverse Events (TEAEs) [Safety and Tolerability]|Phase 2: Objective response rate (ORR) based on Response Evaluation Criteria in Solid Tumors (RECIST) v1.1|Phase 2: Complete response rate (CRR) based on RECIST v1.1|Phase 1: ORR based on RECIST v1.1 and mRECIST|Phase 1 & Phase 2: Disease control rate based on RECIST v1.1 and mRECIST|Phase 1 & Phase 2: …	Incyte Biosciences International SÃ rl|Incyte Corporation	All	18 Years and older Â (Adult, Older Adult)	Phase 1|Phase 2	10	Industry	Interventional	Allocation: N/A|Intervention Model: Single Group Assignment|Masking: None (Open Label)|Primary Purpose: Treatment	INCAGN 1876-202	2017-11-21	2020-07-01	2020-07-01	2017-09-11		2020-07-22	The Angeles Clinic and Research Institute, Los Angeles, California, United States|Hackensack University Medical Center, Hackensack, New Jersey, United States		https://ClinicalTrials.gov/show/NCT03277352	2017	2020	Phase 2	non	Meta	ICI	ICI	pembrolizumab	anti-GITR	anti-IDO1	anti-GITR	PD1	GITR	ICI	anti-PD1
53	NCT03126110	Phase 1/2 Study Exploring the Safety, Tolerability, and Efficacy of INCAGN01876 Combined With Immune Therapies in Advanced or Metastatic Malignancies		Active, not recruiting	No Results Available	Advanced Malignancies|Metastatic Cancer	Drug: INCAGN01876|Drug: Nivolumab|Drug: Ipilimumab	1. Phase 1: Safety and tolerability assessed by monitoring frequency, duration, and severity of adverse events (AEs)|Phase 2: Objective response rate (ORR) based on Response Evaluation Criteria in Solid Tumors (RECIST) v1.1.|Phase 1: ORR based on RECIST v1.1 and modified RECIST v1.1 (mRECIST v1.1)|Phase 1 & Phase 2: Duration of response based on RECIST v1.1 and mRECIST v1.1|Phase 1 & Phase 2: Dur…	Incyte Biosciences International SÃ rl|Incyte Corporation	All	18 Years and older Â (Adult, Older Adult)	Phase 1|Phase 2	45	Industry	Interventional	Allocation: Non-Randomized|Intervention Model: Parallel Assignment|Masking: None (Open Label)|Primary Purpose: Treatment	INCAGN 1876-201	2017-04-13	2021-04-28	2021-10-28	2017-04-24		2020-07-21	The Angeles Clinic and Research Institute, Los Angeles, California, United States|University of Florida, Gainesville, Florida, United States|Karmanos Cancer Institute, Detroit, Michigan, United States|Washington University - Siteman Cancer Center, Saint Louis, Missouri, United States|Hackensack University Medical Center, Hackensack, New Jersey, United States|Memorial Sloan Kettering Cancer, New Y…		https://ClinicalTrials.gov/show/NCT03126110	2017	2021	Phase 2	non	Meta	ICI	ICI	nivolumab	anti-GITR	NA	anti-GITR	PD1	GITR	ICI	anti-PD1
13	NCT03861403	A Dose Escalation and Expansion Study of TRX518 in Combination With Cyclophosphamide Plus Avelumab in Advanced Solid Tumors		Terminated	No Results Available	Solid Tumors|Advanced Triple Negative Breast Cancer|Advanced Hormone Receptor Positive/Endocrine Refractory Breast Cancer|Advanced Metastatic Castration-Resistant Prostate Cancer|Advanced Platinum-Resistant Ovarian Cancer	Drug: TRX518|Drug: Cyclophosphamide|Drug: Avelumab	Phase 1b: Number of subjects with dose limiting toxicities which will be graded according to the National Cancer Institute Common Terminology Criteria for Adverse Events (NCI-CTCAE v5.0)|Phase 1b: Identify the recommended Phase 2 dose (RP2D) of CTX in combination with fixed doses of TRX518 Â± avelumab|Phase 2a: Efficacy in Breast and Ovarian Cancer Groups: objective response rate|Phase 2a: Effica…	Leap Therapeutics, Inc.|Pfizer|Merck KGaA, Darmstadt, Germany	All	18 Years and older Â (Adult, Older Adult)	Phase 1|Phase 2	10	Industry	Interventional	Allocation: Non-Randomized|Intervention Model: Parallel Assignment|Masking: None (Open Label)|Primary Purpose: Treatment	TRX518-004	2019-05-20	2020-07-14	2020-07-14	2019-03-04		2020-10-27	Horizon Oncology Research, Lafayette, Indiana, United States|Memorial Sloan Kettering Cancer Center, New York, New York, United States|Cleveland Clinic, Cleveland, Ohio, United States|University of Virginia, Charlottesville, Virginia, United States		https://ClinicalTrials.gov/show/NCT03861403	2019	2020	Phase 2	non	Meta	ICI	ICI	avelumab	anti-GITR	Chemo	anti-GITR	PD-L1	GITR	ICI	anti-PD-L1
117	NCT02318901	Pembrolizumab and Monoclonal Antibody Therapy in Advanced Cancer	PembroMab	Terminated	Has Results	Advanced Cancer|Breast Cancer|Gastric Cancer|Esophageal Cancer|Colorectal Cancer	Drug: Pembrolizumab|Drug: Trastuzumab|Drug: ado-trastuzumab emtansine|Drug: Cetuximab	Determine the Recommended Phase 2 Dose (RP2D) of Monoclonal Antibody Therapy (Mab) in Combination With Pembrolizumab (Pembro) in Subjects With Advanced Cancer|Frequency of Grade 3 or Higher Treatment-related Adverse Events by CTCAE 4.03|Response Rate by irRC and Response Evaluation Criteria in Solid Tumors (RECIST) 1.1 Criteria|To Determine the Overall Survival (OS) and Progression-free Survival …	Western Regional Medical Center	All	18 Years and older Â (Adult, Older Adult)	Phase 1|Phase 2	16	Other	Interventional	Allocation: Non-Randomized|Intervention Model: Parallel Assignment|Masking: None (Open Label)|Primary Purpose: Treatment	PembroMab	2014-10-01	2018-08-01	2018-08-01	2014-12-17	2018-11-02	2019-10-21	Western Regional Medical Center/Cancer Treatment Center of America, Goodyear, Arizona, United States	"Study Protocol and Statistical Analysis Plan", https://ClinicalTrials.gov/ProvidedDocs/01/NCT02318901/Prot_SAP_000.pdf	https://ClinicalTrials.gov/show/NCT02318901	2014	2018	Phase 2	non	Meta	ICI	NA	pembrolizumab	anti-HER2	NA	anti-HER2	PD1	NA	ICI	anti-PD1
120	NCT04591431	The Rome Trial From Histology to Target: the Road to Personalize Target Therapy and Immunotherapy	ROME	Recruiting	No Results Available	Breast Cancer|Gastrointestinal Cancer|Non Small Cell Lung Cancer|Other Cancer	Drug: Erlotinib|Drug: Trastuzumab|Drug: Trastuzumab emtansine|Drug: Pertuzumab|Drug: Lapatinib|Drug: Everolimus|Drug: Vemurafenib|Drug: Cobimetinib|Drug: Alectinib|Drug: Brigatinib|Drug: Palbociclib|Drug: Ponatinib|Drug: Vismogedib|Drug: Itacitinib|Drug: Ipatasertib|Drug: Entrectinib|Drug: Atezolizumab|Drug: Nivolumab|Drug: Ipilimumab|Drug: Pemigatinib|Drug: Oncology Drugs	OVERALL RESPONSE RATE (ORR)|Progression Free Survival (PFS) of SoC vs TT|Time to Treatment Failure (TTF) of SoC vs TT|Time to Next Treatment (TTNT) of SoC vs TT|Concordance between molecular profile on tumor tissue and ctDNA|QoLs included in the two arms of the study of SoC vs TT|The safety profile between the two treatment arms of SoC vs TT|Overall survival (OS)	Fondazione per la Medicina Personalizzata	All	18 Years and older Â (Adult, Older Adult)	Phase 2	384	Other	Interventional	Allocation: Randomized|Intervention Model: Parallel Assignment|Masking: None (Open Label)|Primary Purpose: Treatment	MAR-BAS-18-005|2018-002190-21	2020-10-07	2024-04-01	2024-08-01	2020-10-19		2021-02-24	OSPEDALI RIUNITI di ANCONA, Ancona, Italy|Centro Riferimento Oncologico, Aviano, Italy|Irccs Oncologico Istituto Tumori Giovanni Paolo Ii - Bari, Bari, Italy|Asst Papa Giovanni Xxiii, Bergamo, Italy|Ospedale Bellaria, Bologna, Italy|Ospedale di Carpi, Carpi, Italy|Arnas Garibaldi- Nuovo Ospedale Garibaldi - Nesima, Catania, Italy|A.O. Mater Domini Catanzaro, Catanzaro, Italy|Ospedale "Ss. Annunzi…		https://ClinicalTrials.gov/show/NCT04591431	2020	2024	Phase 2	non	Meta	ICI	NA	nivolumab	anti-HER2	NA	anti-HER2	PD1	NA	ICI	anti-PD1
71	NCT03829501	Safety and Efficacy of KY1044 and Atezolizumab in Advanced Cancer		Recruiting	No Results Available	Squamous Cell Carcinoma of Head and Neck|Non-small Cell Lung Cancer|Hepatocellular Carcinoma|Esophageal Cancer|Gastric Cancer|Melanoma|Renal Cell Carcinoma|Pancreatic Cancer|Cervical Cancer|Triple Negative Breast Cancer|Advanced Cancer	Drug: KY1044|Drug: KY1044 and atezolizumab	Incidence and severity of adverse events (AEs) and serious adverse events (SAEs)|Number of dose interruptions, reductions and dose intensity|Overall response rate (ORR) per Response Evaluation Criteria in Solid Tumors (RECIST) 1.1 (phase 2)|ORR per RECIST 1.1 (phase 1)|ORR per Immune-Related Response Evaluation Criteria in Solid Tumors (iRECIST) (for phase 1 and phase 2)|PFS per Immune-Related Re…	Kymab Limited	All	18 Years and older Â (Adult, Older Adult)	Phase 1|Phase 2	412	Industry	Interventional	Allocation: Non-Randomized|Intervention Model: Sequential Assignment|Masking: None (Open Label)|Primary Purpose: Treatment	KY1044-CT01	2019-01-28	2023-05-01	2023-05-01	2019-02-04		2021-01-14	Kymab investigational site 1102, New Haven, Connecticut, United States|Kymab investigational site 1104, Sarasota, Florida, United States|Kymab investigational site 1103, Nashville, Tennessee, United States|Kymab investigator site 1101, Houston, Texas, United States|Kymab investigational site 3901, Milano, Italy|Kymab investigational site 3903, Milano, Italy|Kymab investigational site 3902, Napoli…		https://ClinicalTrials.gov/show/NCT03829501	2019	2023	Phase 2	non	Meta	ICI	ICI	atezolizumab	anti-ICOS	NA	anti-ICOS	PD-L1	GITR	ICI	anti-PD-L1
119	NCT02178722	Study to Explore the Safety, Tolerability and Efficacy of MK-3475 in Combination With INCB024360 in Participants With Selected Cancers		Completed	Has Results	Microsatellite-instability (MSI) High Colorectal Cancer (CRC)|Endometrial Cancer|Head and Neck Cancer|Hepatocellular Carcinoma (HCC)|Gastric Cancer|Lung Cancer|Lymphoma|Renal Cell Carcinoma (RCC)|Ovarian Cancer|Solid Tumors|UC (Urothelial Cancer)|Melanoma|Bladder Cancer|Triple Negative Breast Cancer (TNBC)	Drug: MK-3475|Drug: INCB024360	Phase 1: Percentage of Participants With Treatment-Emergent Adverse Events (TEAE) and Serious Treatment-Emergent Adverse Events|Phase 2: Objective Response Rate (ORR)|Phase 2: Duration of Response (DOR)|Phase 2: Progression Free Survival (PFS)|Phase 2: Duration of Disease Control|Phase 2: Ordinal Categorical Response Score|Phase 2: Overall Survival (OS)|Phase 2: Percentage of Participants With Tr…	Incyte Corporation|Merck Sharp & Dohme Corp.	All	18 Years and older Â (Adult, Older Adult)	Phase 1|Phase 2	444	Industry	Interventional	Allocation: Non-Randomized|Intervention Model: Parallel Assignment|Masking: None (Open Label)|Primary Purpose: Treatment	INCB 24360-202/ ECHO-202	2014-07-17	2018-11-26	2020-11-06	2014-07-01	2019-12-19	2021-02-16	UC San Diego Moores Cancer Center, La Jolla, California, United States|The Angeles Clinic and Research Institute, Los Angeles, California, United States|US Davis Cancer Center, Sacramento, California, United States|University Of Colorado Cancer Center, Aurora, Colorado, United States|University of Connecticut Health Center Carole And Ray Neag Comprehensive Cancer Center, Farmington, Connecticut, …	"Study Protocol", https://ClinicalTrials.gov/ProvidedDocs/22/NCT02178722/Prot_000.pdf|"Statistical Analysis Plan", https://ClinicalTrials.gov/ProvidedDocs/22/NCT02178722/SAP_001.pdf	https://ClinicalTrials.gov/show/NCT02178722	2014	2018	Phase 2	non	Meta	ICI	ICI	pembrolizumab	anti-IDO-1	NA	anti-IDO-1	PD1	IDO1	ICI	anti-PD1
52	NCT03343613	A Study of LY3381916 Alone or in Combination With LY3300054 in Participants With Solid Tumors		Terminated	No Results Available	Solid Tumor|Non Small Cell Lung Cancer|Renal Cell Carcinoma|Triple Negative Breast Cancer	Drug: LY3381916|Drug: LY3300054	Number of Participants with Dose Limiting Toxicities (DLTs)|Pharmacokinetics (PK): Maximum Plasma Concentration (Cmax) of LY3381916|PK: Area Under the Plasma Concentration Curve (AUC) of LY3381916|PK: Cmax of LY3381916 Administered in Combination with LY3300054|PK: AUC of LY3381916 Administered in Combination with LY3300054|PK: Cmax of LY3300054 Administered in Combination with LY3381916|PK: Mini…	Eli Lilly and Company	All	18 Years and older Â (Adult, Older Adult)	Phase 1	60	Industry	Interventional	Allocation: Non-Randomized|Intervention Model: Single Group Assignment|Masking: None (Open Label)|Primary Purpose: Treatment	16786|I9L-MC-JZCA|2017-002693-39	2017-11-17	2020-02-07	2020-05-04	2017-11-17		2020-06-09	IU Simon Cancer Center, Indianapolis, Indiana, United States|Sarah Cannon Research Institute SCRI, Nashville, Tennessee, United States|Tennessee Oncology PLLC, Nashville, Tennessee, United States|Institut Jules Bordet, Brussel, Belgium|Universitair Ziekenhuis Antwerpen, Edegem, Belgium|Universitair Ziekenhuis Gent, Gent, Belgium|Finsen Institute, Copenhagen, Denmark|Gustave Roussy, Villejuif Cede…		https://ClinicalTrials.gov/show/NCT03343613	2017	2020	Phase 1	non	Meta	ICI	ICI	anti-PD1	anti-IDO-1	NA	anti-IDO-1	PD1	IDO1	ICI	anti-PD1
40	NCT04561362	Study BT8009-100 in Subjects With Nectin-4 Expressing Advanced Solid Tumors Malignancies		Recruiting	No Results Available	Advanced Solid Tumor|Urinary Bladder Neoplasm|Pancreatic Neoplasms|Triple Negative Breast Neoplasms|Carcinoma, Non-Small-Cell Lung|Stomach Neoplasm|Esophageal Neoplasms|Ovarian Neoplasm	Drug: BT8009|Drug: Nivolumab	Cohorts A-1, A-2 and C: Number of participants with treatment emergent adverse events receiving BT8009 alone and in combination with nivolumab to assess safety and tolerability|Cohort A-1 and A-2 (escalations): Number of participants with dose limiting toxicities on BT8009 alone and in combination with nivolumab|Cohort B-1 and B-2 (expansions): Objective response rate (ORR) to assess the clinical…	Bicycle Tx Limited	All	18 Years and older Â (Adult, Older Adult)	Phase 1|Phase 2	146	Industry	Interventional	Allocation: Non-Randomized|Intervention Model: Sequential Assignment|Masking: None (Open Label)|Primary Purpose: Treatment	BT8009-100	2020-07-17	2023-06-01	2023-06-01	2020-09-23		2021-03-26	Sarah Cannon Research Institute at HealthONE, Denver, Colorado, United States|Comprehensive Cancer Centers of Nevada, Las Vegas, Nevada, United States|Thomas Jefferson University, Sidney Kimmel Cancer Center, Philadelphia, Pennsylvania, United States|Tennessee Oncology, PLLC, Nashville, Tennessee, United States|Sarah Cannon Research Institute UK, London, United Kingdom		https://ClinicalTrials.gov/show/NCT04561362	2020	2023	Phase 2	non	Meta	ICI	NA	nivolumab	Targeted therapy	NA	anti-Nectin-4	PD1	NA	ICI	anti-PD1
146	NCT03565445	A Study of ASP1948, Targeting an Immune Modulatory Receptor as a Single Agent and in Combination With a PD-l Inhibitor (Nivolumab or Pembrolizumab) in Subjects With Advanced Solid Tumors		Recruiting	No Results Available	Advanced Solid Tumors	Drug: ASP1948|Drug: nivolumab|Drug: pembrolizumab	Safety and tolerability assessed by dose limiting toxicities (DLTs)|Safety and tolerability assessed by Adverse Events (AEs) (Initial Treatment)|Safety and tolerability assessed by Adverse Events (AEs) (Retreatment)|Safety and tolerability assessed by immune-related Adverse Events (irAEs) (Initial Treatment)|Safety and tolerability assessed by immune-related Adverse Events (irAEs) (Retreatment)|S…	Astellas Pharma Global Development, Inc.|Merck Sharp & Dohme Corp.|Astellas Pharma Inc	All	18 Years and older Â (Adult, Older Adult)	Phase 1	479	Industry	Interventional	Allocation: Randomized|Intervention Model: Parallel Assignment|Masking: None (Open Label)|Primary Purpose: Treatment	1948-CL-0101|2018-003873-82|KEYNOTE KN-A87	2018-07-02	2024-04-17	2024-04-17	2018-06-21		2021-04-06	Yale Center for Clinical Investigation, New Haven, Connecticut, United States|Augusta University, Augusta, Georgia, United States|University of Chicago, Chicago, Illinois, United States|Norton Cancer Institute, Louisville, Kentucky, United States|Cancer Center at Greater Baltimore Medical, Baltimore, Maryland, United States|University of Michigan Comprehensive Cancer Center, Ann Arbor, Michigan, …		https://ClinicalTrials.gov/show/NCT03565445	2018	2024	Phase 1	non	Meta	ICI	ICI	pembrolizumab	anti-NRP1	NA	anti-NRP1	PD1	NRP1	ICI	anti-PD1
55	NCT03241173	A Study Exploring the Safety and Efficacy of INCAGN01949 in Combination With Immune Therapies in Advanced or Metastatic Malignancies		Completed	No Results Available	Advanced Malignancies	Drug: INCAGN01949|Drug: Nivolumab|Drug: Ipilimumab	Phase 1: Participants With Treatment-Emergent Adverse Events (TEAEs) [Safety and Tolerability]|Phase 2: Objective response rate (ORR) based on Response Evaluation Criteria in Solid Tumors (RECIST) v1.1|Phase 1 & Phase 2: ORR based on RECIST v1.1 and modified RECIST (mRECIST)|Phase 1 & Phase 2: Duration of response based on RECIST v1.1 and mRECIST|Phase 1 & Phase 2: Disease control rate based on R…	Incyte Biosciences International SÃ rl|Incyte Corporation	All	18 Years and older Â (Adult, Older Adult)	Phase 1|Phase 2	52	Industry	Interventional	Allocation: Non-Randomized|Intervention Model: Parallel Assignment|Masking: None (Open Label)|Primary Purpose: Treatment	INCAGN 1949-201	2017-10-09	2019-09-17	2019-09-17	2017-08-07		2020-09-01	The University of Alabama Birmingham (UAB), Birmingham, Alabama, United States|Scottsdale Healthcare Hospitals DBA HonorHealth, Scottsdale, Arizona, United States|The Angeles Clinic and Research Institute, Los Angeles, California, United States|Mount Sinai Medical Center of Florida, Inc., Miami, Florida, United States|University of Michigan, Ann Arbor, Michigan, United States|Barbara Ann Karmanos…		https://ClinicalTrials.gov/show/NCT03241173	2017	2019	Phase 2	non	Meta	ICI	ICI	nivolumab	anti-OX40	ipilimumab	anti-OX40	PD1	OX40	ICI	anti-PD1
137	NCT03329950	A Study of CDX-1140 (CD40) as Monotherapy or in Combination in Patients With Advanced Malignancies		Recruiting	No Results Available	Melanoma|Non-small Cell Lung Cancer|Breast Cancer|Gastric Cancer|Renal Cell Carcinoma|Ovarian Cancer|Cholangiocarcinoma|Bladder Urothelial Carcinoma|Pancreatic Adenocarcinoma|Colorectal Cancer|Esophageal Cancer|Hepatic Cancer|Head and Neck Cancer|Primary Peritoneal Cancer|Fallopian Tube Cancer|Other Solid Tumors|Diffuse Large B-cell Lymphoma (DLBCL)|Mantle Cell Lymphoma|Indolent B-cell Lymphomas|…	Drug: CDX-1140|Drug: CDX-301|Drug: Pembrolizumab|Drug: Chemotherapy	Safety and Tolerability of CDX-1140 as assessed by CTCAE v5.0|Objective Response Rate|Clinical benefit rate|Duration of Response|Progression-free survival|Overall survival|Immunogenicity evaluation|Pharmacokinetic evaluation	Celldex Therapeutics|Merck Sharp & Dohme Corp.	All	18 Years and older Â (Adult, Older Adult)	Phase 1	260	Industry	Interventional	Allocation: Non-Randomized|Intervention Model: Single Group Assignment|Masking: None (Open Label)|Primary Purpose: Treatment	CDX1140-01|Keynote-A23	2017-12-01	2021-08-01	2021-11-01	2017-11-06		2020-11-06	HonorHealth Research Insititute, Scottsdale, Arizona, United States|Northside Hospital, Inc., Atlanta, Georgia, United States|Georgia Cancer Center at Augusta University, Augusta, Georgia, United States|Oncology Hematology West, PC dba Nebraska Cancer Specialists, Omaha, Nebraska, United States|Icahn School of Medicine at Mount Sinai, New York, New York, United States|Memorial Sloan Kettering Can…		https://ClinicalTrials.gov/show/NCT03329950	2017	2021	Phase 1	non	Meta	ICI	ICI	anti-CD40	anti-PD1	Targeted therapy	anti-PD1	CD40	NA	ICI	anti-CD40
284	NCT04140526	Safety, PK and Efficacy of ONC-392 in Monotherapy and in Combination of Anti-PD-1 in Advanced Solid Tumors and NSCLC	PRESERVE-001	Recruiting	No Results Available	Non Small Cell Lung Cancer|Advanced Solid Tumor|Metastatic Melanoma|Metastatic Head and Neck Carcinoma|Metastatic Renal Cell Carcinoma|Metastatic Colorectal Cancer|Sarcomas|Metastatic Prostate Cancer|Ovarian Cancer|Small Cell Lung Cancer|Metastatic Breast Cancer	Drug: ONC-392|Drug: Pembrolizumab	Dose limiting toxicity (DLT) in monotherapy|Maximal tolerable dose (MTD) in monotherapy|Recommended Phase II Dose (RP2D)|Rate of treatment related adverse events (TRAE) according to CTCAE v5.0|The serum half life of the study drug, ONC-392, in monotherapy.|The serum half life of the study drug, ONC-392, in combination therapy with Pembrolizumab.|Objective Response Rate (ORR)|Progression Free Surv…	OncoC4, Inc.|National Cancer Institute (NCI)	All	18 Years and older Â (Adult, Older Adult)	Phase 1	91	Industry|NIH	Interventional	Allocation: Non-Randomized|Intervention Model: Sequential Assignment|Masking: None (Open Label)|Primary Purpose: Treatment	ONC-392-001|R44CA250824-01	2020-07-16	2022-07-01	2023-07-01	2019-10-28		2021-02-17	University of California at Davis, Davis, California, United States		https://ClinicalTrials.gov/show/NCT04140526	2020	2022	Phase 1	non	Meta	ICI	ICI	anti-CTLA4	anti-PD1	NA	anti-PD1	CTLA4	NA	ICI	anti-CTLA4
69	NCT02936102	A Study of FAZ053 Single Agent and in Combination With PDR001 in Patients With Advanced Malignancies.		Active, not recruiting	No Results Available	Advanced Solid Tumors|Triple Negative Breast Cancer|Chordoma and Alveolar Soft Part Sarcoma	Drug: FAZ053|Drug: PDR001	Number of participants with Adverse Events (AEs) as a measure of safety and tolerability|Serum concentration-time profiles of FAZ053 as single agent and FAZ053 in combination with PDR001.|Presence of anti-FAZ053 and anti-PDR001.|Concentration of anti-FAZ053 and anti-PDR001.|Receptor Occupancy (RO) profiles when FAZ053 is given as single agent.|Total soluble/shed PD-L1 concentration-time profiles …	Novartis Pharmaceuticals|Novartis	All	18 Years and older Â (Adult, Older Adult)	Phase 1	154	Industry	Interventional	Allocation: Non-Randomized|Intervention Model: Parallel Assignment|Masking: None (Open Label)|Primary Purpose: Treatment	CFAZ053X2101|2016-001470-15	2016-10-20	2021-06-01	2022-04-23	2016-10-18		2021-02-24	Memorial Sloan Kettering Cancer Center, New York, New York, United States|UT MD Anderson Cancer Center, Houston, Texas, United States|Novartis Investigative Site, Toronto, Ontario, Canada|Novartis Investigative Site, Toulouse Cedex 9, France|Novartis Investigative Site, Tel Aviv, Israel|Novartis Investigative Site, Milano, MI, Italy|Novartis Investigative Site, Modena, MO, Italy|Novartis Investig…		https://ClinicalTrials.gov/show/NCT02936102	2016	2021	Phase 1	non	Meta	ICI	ICI	anti-PD-L1	PDR001	NA	anti-PD1	PD-L1	NA	ICI	anti-PD-L1
33	NCT03667716	COM701 (an Inhibitor of PVRIG) in Subjects With Advanced Solid Tumors.		Recruiting	No Results Available	Advanced Cancer|Ovarian Cancer|Breast Cancer|Lung Cancer|Endometrial Cancer|Ovarian Neoplasm|Triple Negative Breast Cancer|Lung Neoplasm|Neoplasm Malignant|Colo-rectal Cancer	Drug: COM701|Drug: COM701 with Opdivo (Nivolumab).	Incidence of subjects with Adverse Events (AEs) as per CTCAE v4.03 and Dose-Limiting Toxicities (DLTs).|Determine the maximum tolerated dose (MTD) and/or the recommended dose for expansion (RDFE) (COM701 monotherapy and in combination with nivolumab).|Incidence of subjects with Anti-COM701 antibody.|Overall Response Rate as per RECIST v1.1	Compugen Ltd|Bristol-Myers Squibb	All	18 Years and older Â (Adult, Older Adult)	Phase 1	140	Industry	Interventional	Allocation: Non-Randomized|Intervention Model: Parallel Assignment|Masking: None (Open Label)|Primary Purpose: Treatment	CPG-01-001	2018-09-06	2021-06-01	2021-12-01	2018-09-12		2021-03-29	University of California Los Angeles (UCLA)., Los Angeles, California, United States|University of Chicago Medical Center, Chicago, Illinois, United States|Massachusetts General Hospital, Boston, Massachusetts, United States|START Midwest., Grand Rapids, Michigan, United States|Columbia University, New York, New York, United States|Cleveland Clinic., Cleveland, Ohio, United States|The University …		https://ClinicalTrials.gov/show/NCT03667716	2018	2021	Phase 1	non	Meta	ICI	ICI	nivolumab	anti-PVRIG	NA	anti-PVRIG	PD1	NA	ICI	anti-PD1
84	NCT04504669	First Time in Human Study of AZD8701 With or Without Durvalumab in Participants With Advanced Solid Tumours		Recruiting	No Results Available	Clear Cell Renal Cell Cancer|Non-Small-Cell Lung Cancer|Triple Negative Breast Neoplasms|Squamous Cell Cancer of Head and Neck|Small Cell Lung Cancer|Gastric Cancer|Melanoma|Cervical Cancer|Advanced Solid Tumours	Drug: AZD8701|Biological: Durvalumab	Maximum Tolerated dose (or optimal dose or maximum feasible dose) and RP2D of AZD8701 as monotherapy and in combination with Durvalumab assessed through evaluation of AEs and SAEs|Maximum Tolerated dose (or optimal dose or maximum feasible dose) and RP2D of AZD8701 as monotherapy and in combination with Durvalumab assessed through evaluation of Dose Limiting Toxicities (DLTs)|Maximum Tolerated do…	AstraZeneca	All	18 Years to 101 Years Â (Adult, Older Adult)	Phase 1	123	Industry	Interventional	Allocation: Non-Randomized|Intervention Model: Sequential Assignment|Masking: None (Open Label)|Primary Purpose: Treatment	D9950C00001|2019-004539-22|04504669	2020-08-18	2023-09-07	2023-09-07	2020-08-07		2021-04-09	Research Site, Baltimore, Maryland, United States|Research Site, Saint Louis, Missouri, United States|Research Site, Huntersville, North Carolina, United States|Research Site, Franklin, Tennessee, United States|Research Site, Houston, Texas, United States|Research Site, Madison, Wisconsin, United States|Research Site, Toronto, Ontario, Canada|Research Site, Villejuif Cedex, France|Research Site, …		https://ClinicalTrials.gov/show/NCT04504669	2020	2023	Phase 1	non	Meta	ICI	Vaccine	durvalumab	NA	NA	anti-sense FOXP3	PD-L1	NA	Vaccine	anti-PD-L1
233	NCT04099277	A Study of LY3435151 in Participants With Solid Tumors		Terminated	No Results Available	Solid Tumor|Triple-negative Breast Cancer|Gastric Adenocarcinoma|Head and Neck Squamous Cell Carcinoma|Cervical Carcinoma|High Grade Serous Ovarian Carcinoma|Hepatocellular Carcinoma|Undifferentiated Pleomorphic Sarcoma|Leiomyosarcoma	Drug: LY3435151|Drug: Pembrolizumab	Number of Participants with LY3435151 Dose-Limiting Toxicities (DLTs)|Pharmacokinetics (PK): Maximum Concentration (Cmax) of LY3435151|PK: Cmax of LY3435151 in Combination with Pembrolizumab|Overall Response Rate (ORR): Percentage of Participants with Complete Response (CR) or Partial Response (PR)|Disease Control Rate (DCR): Percentage of Participants with a Best Overall Response of CR, PR, and …	Eli Lilly and Company	All	18 Years and older Â (Adult, Older Adult)	Phase 1	2	Industry	Interventional	Allocation: Non-Randomized|Intervention Model: Parallel Assignment|Masking: None (Open Label)|Primary Purpose: Treatment	17364|J1Q-MC-JZIA	2019-10-28	2020-03-05	2020-03-05	2019-09-23		2020-04-15	University of Texas MD Anderson Cancer Center, Houston, Texas, United States|National Cancer Center Hospital, Chuo-Ku, Tokyo, Japan		https://ClinicalTrials.gov/show/NCT04099277	2019	2020	Phase 1	non	Meta	ICI	ICI	pembrolizumab	anti-TIGIT	NA	anti-TIGIT	PD1	TIGIT	ICI	anti-PD1
39	NCT03292172	A Study to Evaluate the Safety, Pharmacokinetics and Clinical Activity of RO6870810 and Atezolizumab (PD-L1 Antibody) in Participants With Advanced Ovarian Cancer or Triple Negative Breast Cancer		Terminated	No Results Available	Advanced Ovarian Cancer|Triple Negative Breast Cancer	Drug: Atezolizumab|Drug: RO6870810	Group 1: Percentage of Participants With Dose Limiting Toxicities (DLT)|Groups 1 to 4: Percentage of Participants With Adverse Events (AEs)|Groups 1 to 4: Percentage of Participants With Change in Vital Signs, Physical Findings, Electrocardiogram (ECG) and Laboratory Parameters|Groups 3 and 4: Objective Response (OR) as per Response Evaluation Criteria in Solid Tumors (RECIST) v1.1.|Groups 1 to 4…	Hoffmann-La Roche	All	18 Years and older Â (Adult, Older Adult)	Phase 1	36	Industry	Interventional	Allocation: Non-Randomized|Intervention Model: Sequential Assignment|Masking: None (Open Label)|Primary Purpose: Treatment	NP39487|2017-001147-13	2017-11-08	2019-02-26	2019-02-26	2017-09-25		2020-11-06	Dana Farber Cancer Institute, Boston, Massachusetts, United States|Oklahoma University Health Sciences Center, Oklahoma City, Oklahoma, United States|Sarah Cannon Res Inst; TN Onc, Nashville, Tennessee, United States|St Vincent's Hospital Sydney, Darlinghurst, New South Wales, Australia|Peter MacCallum Cancer Centre; Medical Oncology, Melbourne, Victoria, Australia|University Health Network; Prin…		https://ClinicalTrials.gov/show/NCT03292172	2017	2019	Phase 1	non	Meta	ICI	NA	atezolizumab	Targeted therapy	NA	BETi	PD-L1	NA	ICI	anti-PD-L1
250	NCT02403271	A Multi-Center Study of Ibrutinib in Combination With MEDI4736 in Subjects With Relapsed or Refractory Solid Tumors		Completed	Has Results	Non-Small Cell Lung Cancer|Breast Cancer|Pancreatic Cancer	Drug: Ibrutinib|Drug: Durvalumab	Phase 1b: Number of Participants With Adverse Events as a Measure of Safety and Tolerability of Ibrutinib and Durvalumab (MEDI4736) and to Find the Recommended Phase II Dose.|Phase 2: Efficacy of Ibrutinib in Combination With Durvalumab (MEDI4736) in Participants With Relapsed or Refractory Solid Tumors by Assessing the ORR Per RECIST 1.1.|Phase 1b/2: Pharmacokinetics (Cmax) of Ibrutinib|Phase 1b…	Pharmacyclics LLC.	All	18 Years and older Â (Adult, Older Adult)	Phase 1|Phase 2	124	Industry	Interventional	Allocation: Non-Randomized|Intervention Model: Single Group Assignment|Masking: None (Open Label)|Primary Purpose: Treatment	PCYC-1135-CA	2015-03-01	2017-08-01	2017-08-01	2015-03-31	2019-01-03	2019-01-03	Birmingham, Alabama, United States|Scottsdale, Arizona, United States|La Jolla, California, United States|Los Angeles, California, United States|Los Angeles, California, United States|Palo Alto, California, United States|San Francisco, California, United States|Gainesville, Florida, United States|Orlando, Florida, United States|Chicago, Illinois, United States|Peoria, Illinois, United States|Hack…	"Statistical Analysis Plan", https://ClinicalTrials.gov/ProvidedDocs/71/NCT02403271/SAP_000.pdf|"Study Protocol", https://ClinicalTrials.gov/ProvidedDocs/71/NCT02403271/Prot_001.pdf	https://ClinicalTrials.gov/show/NCT02403271	2015	2017	Phase 2	non	Meta	ICI	NA	durvalumab	Targeted therapy	NA	BTKi	PD-L1	NA	ICI	anti-PD-L1
144	NCT03674567	Dose Escalation and Expansion Study of FLX475 Monotherapy and in Combination With Pembrolizumab		Recruiting	No Results Available	Advanced Cancer	Drug: FLX475|Drug: Pembrolizumab	Safety and tolerability of FLX475 as a single agent and in combination with pembrolizumab measured by the incidence of adverse events, including dose-limiting toxicities and maximum tolerated dose|Overall response rate in subjects treated with FLX475 as a single agent and in combination with pembrolizumab	RAPT Therapeutics, Inc.|Merck Sharp & Dohme Corp.	All	18 Years and older Â (Adult, Older Adult)	Phase 1|Phase 2	375	Industry	Interventional	Allocation: Non-Randomized|Intervention Model: Sequential Assignment|Masking: None (Open Label)|Primary Purpose: Treatment	FLX475-02|KEYNOTE-877	2018-09-25	2022-06-01	2022-12-01	2018-09-17		2021-01-14	Banner MD Anderson Cancer Center, Gilbert, Arizona, United States|University of California, Los Angeles JCCC Clinical Research Unit, Los Angeles, California, United States|Yale Cancer Center, New Haven, Connecticut, United States|Georgetown - Lombardi Comprehensive Cancer Center, Washington, District of Columbia, United States|Comprehensive Hematology and Oncology, LLC, Saint Petersburg, Florida,…		https://ClinicalTrials.gov/show/NCT03674567	2018	2022	Phase 2	non	Meta	ICI	Other	pembrolizumab	NA	NA	CCR4 antagonist	PD1			anti-PD1
294	NCT02983045	A Dose Escalation and Cohort Expansion Study of NKTR-214 in Combination With Nivolumab and Other Anti-Cancer Therapies in Patients With Select Advanced Solid Tumors ( PIVOT-02 )	PIVOT-02	Active, not recruiting	No Results Available	Melanoma|Renal Cell Carcinoma|Non Small Cell Lung Cancer|Urothelial Carcinoma|Metastatic Breast Cancer|Colorectal Cancer	Drug: Combination of NKTR-214 + nivolumab|Drug: Combination of NKTR-214 + nivolumab + ipilimumab	Efficacy of NKTR-214 in combination with nivolumab as assessed by the Objective Response Rate (ORR) based on immune-related RECIST (irRECIST) at the RP2D.|Efficacy of NKTR-214 in combination with nivolumab and ipilimumab as assessed by the Objective Response Rate (ORR) based on immune-related RECIST (irRECIST) at the RP2D.|Overall Survival (OS)|Progression-Free Survival (PFS)|Clinical Benefit Rat…	Nektar Therapeutics|Bristol-Myers Squibb	All	18 Years and older Â (Adult, Older Adult)	Phase 1|Phase 2	557	Industry	Interventional	Allocation: Non-Randomized|Intervention Model: Parallel Assignment|Masking: None (Open Label)|Primary Purpose: Treatment	16-214-02	2016-12-19	2021-11-01	2021-12-01	2016-12-06		2021-01-05	Local Institution - La Jolla, La Jolla, California, United States|Local Institution - Los Angeles, Los Angeles, California, United States|Local Institution- Palo Alto, Stanford, California, United States|Local Institution - Aurora, Aurora, Colorado, United States|Local Institution - New Haven, New Haven, Connecticut, United States|Local Institution - Gainesville, Gainesville, Florida, United Stat…		https://ClinicalTrials.gov/show/NCT02983045	2016	2021	Phase 2	non	Meta	ICI	Other	nivolumab	NA	NA	CD122-based agonist	PD1			anti-PD1
248	NCT02900664	A Study of PDR001 in Combination With CJM112, EGF816, IlarisÂ® (Canakinumab) or MekinistÂ® (Trametinib)		Active, not recruiting	No Results Available	Colorectal Cancer, Triple Negative Breast Cancer, NSCLC - Adenocarcinoma	Biological: PDR001|Biological: ACZ885|Biological: CJM112|Drug: TMT212|Drug: EGF816	Frequency of treatment-emergent Adverse Events (AEs) and Serious Adverse Events (SAEs) as a measure of safety|Changes between baseline and post-baseline laboratory parameters and vital signs.|Incidence of dose limiting toxicities (DLTs) of treatment (Escalation only)|Frequency of dose interruptions|Dose intensities|Severity of treatment-emergent Adverse Events (AEs) and Serious Adverse Events (SA…	Novartis Pharmaceuticals|Novartis	All	18 Years and older Â (Adult, Older Adult)	Phase 1	290	Industry	Interventional	Allocation: Non-Randomized|Intervention Model: Parallel Assignment|Masking: None (Open Label)|Primary Purpose: Treatment	CPDR001X2103|2016-000633-49	2016-08-23	2021-03-18	2021-03-18	2016-09-14		2021-03-18	Sidney Kimmel Comprehensive Cancer Center SC-3, Baltimore, Maryland, United States|Dana Farber Cancer Center, Boston, Massachusetts, United States|Sarah Cannon Research Institute, Nashville, Tennessee, United States|University of Texas MD Anderson Cancer Center, Houston, Texas, United States|Novartis Investigative Site, Brussels, Belgium|Novartis Investigative Site, Wilrijk, Belgium|Novartis Inve…		https://ClinicalTrials.gov/show/NCT02900664	2016	2021	Phase 1	non	Meta	ICI	Other	PDR001	Targeted therapy	NA	CDK4/6i	PD1			anti-PD1
83	NCT02779751	A Study of Abemaciclib (LY2835219) in Participants With Non-Small Cell Lung Cancer or Breast Cancer		Active, not recruiting	No Results Available	Non Small Cell Lung Cancer|Breast Cancer	Drug: Abemaciclib|Drug: Pembrolizumab|Drug: Anastrozole	Number of Participants with One or More Serious Adverse Event(s) (SAEs)|Number of Participants with Non-Serious Adverse Event(s)|Objective Response Rate (ORR) per RECIST v1.1: Percentage of Participants With a Complete or Partial Response|Disease Control Rate (DCR) per RECIST v1.1: Percentage of Participants With a Best Overall Response of Complete Response, Partial Response, and Stable Disease|D…	Eli Lilly and Company|Merck Sharp & Dohme Corp.	All	18 Years and older Â (Adult, Older Adult)	Phase 1	100	Industry	Interventional	Allocation: Non-Randomized|Intervention Model: Parallel Assignment|Masking: None (Open Label)|Primary Purpose: Treatment	16177|I3Y-MC-JPCE|2015-005156-94|KEYNOTE 287	2016-11-14	2020-02-03	2021-10-29	2016-05-20		2021-03-04	Highlands Oncology Group, Fayetteville, Arkansas, United States|Univ of California San Francisco, San Francisco, California, United States|University of Colorado School of Medicine, Aurora, Colorado, United States|Dana Farber Cancer Institute, Boston, Massachusetts, United States|Karmanos Cancer Institute, Detroit, Michigan, United States|Memorial Sloan Kettering Cancer Center, New York, New York…		https://ClinicalTrials.gov/show/NCT02779751	2016	2020	Phase 1	non	Meta	ICI	NA	pembrolizumab	CDK4/6i	NA	CDK4/6i	PD1			anti-PD1
17	NCT00060372	Ipilimumab After Allogeneic Stem Cell Transplant in Treating Patients With Persistent or Progressive Cancer		Completed	No Results Available	Adult Acute Myeloid Leukemia With 11q23 (MLL) Abnormalities|Adult Acute Myeloid Leukemia With Inv(16)(p13;q22)|Adult Acute Myeloid Leukemia With t(15;17)(q22;q12)|Adult Acute Myeloid Leukemia With t(16;16)(p13;q22)|Adult Acute Myeloid Leukemia With t(8;21)(q22;q22)|Atypical Chronic Myeloid Leukemia, BCR-ABL1 Negative|Childhood Myelodysplastic Syndromes|Chronic Myelogenous Leukemia, BCR-ABL1 Posit…	Drug: ipilimumab|Drug: therapeutic allogeneic lymphocytes	Incidence of grade 3 and 4 acute GVHD based on NCI CTC|Incidence of graft rejection following ipilimumab defined as the percentage of patients entered who demonstrate =< 10% donor T-cell chimerism|Autoimmune reaction defined as >= grade 3 dysfunction of a vital organ or the graft|Polyclonal T-cell activation monitored by clinical assessment and laboratory evidence (anti CD3, CD4, CD8) and markers…	National Cancer Institute (NCI)	All	18 Years and older Â (Adult, Older Adult)	Phase 1	21	NIH	Interventional	Allocation: N/A|Intervention Model: Single Group Assignment|Masking: None (Open Label)|Primary Purpose: Treatment	NCI-2009-00042|040749|P-6082|NCI-6082|CDR0000301644|R01CA093891	2003-04-01	2008-04-01		2003-05-07		2013-03-27	Scripps Clinic - La Jolla, La Jolla, California, United States|University of California San Diego, La Jolla, California, United States|Blood and Marrow Transplant Group of Georgia, Atlanta, Georgia, United States|Northside Hospital, Atlanta, Georgia, United States|Dana-Farber Harvard Cancer Center, Boston, Massachusetts, United States		https://ClinicalTrials.gov/show/NCT00060372	2003	2008	Phase 1	non	Meta	ICI	Other	ipilimumab	NA	NA	trasnplantation	CTLA4			anti-CTLA4
49	NCT03600090	Phase I Study of EOC202 Plus Paclitaxel in Chinese Patients With Metastatic Breast Cancer		Recruiting	No Results Available	Solid Tumor, Adult	Biological: EOC202|Drug: Paclitaxel	DLT|PFS|Cmax|Tmax|AUC 0-inf|T1/2	EddingPharm Oncology Co., LTD.	Female	18 Years to 70 Years Â (Adult, Older Adult)	Phase 1	18	Industry	Interventional	Allocation: N/A|Intervention Model: Single Group Assignment|Masking: None (Open Label)|Primary Purpose: Treatment	EOC202A1101	2018-10-16	2019-08-31	2020-09-30	2018-07-26		2019-05-09	Fudan University Shanghai Cancer Center, Shanghai, Shanghai, China		https://ClinicalTrials.gov/show/NCT03600090	2018	2019	Phase 1	non	Meta	ICI	NA	anti-LAG3	Chemo	NA	Chemo	LAG3			anti-LAG3
21	NCT04252768	A Study in Hormone Receptor-positive Metastatic Breast Carcinoma Patients to Test a New Schedule of Efti (IMP321, Eftilagimod Alpha) as Adjunctive to a Weekly Treatment Regimen of Paclitaxel	AIPAC-002	Not yet recruiting	No Results Available	Metastatic Breast Cancer	Drug: Eftilagimod Alpha|Drug: Paclitaxel	Safety and tolerability profile of efti in combination with weekly paclitaxel both given the same day|AUC of efti given on the same day as paclitaxel|Cmax of efti given on the same day as paclitaxel|Tmax of efti given on the same day as paclitaxel|Peripheral IFN-gamma concentration in the blood|Peripheral IP-10 concentration in the blood|Overall response rate of efti in combination with weekly pa…	Immutep S.A.	Female	18 Years and older Â (Adult, Older Adult)	Phase 1	24	Industry	Interventional	Allocation: N/A|Intervention Model: Single Group Assignment|Masking: None (Open Label)|Primary Purpose: Treatment	P018	2021-06-01	2022-06-01	2023-02-01	2020-02-05		2020-08-11			https://ClinicalTrials.gov/show/NCT04252768	2021	2022	Phase 1	yes	Meta	ICI	NA	anti-LAG3	Chemo	NA	Chemo	LAG3	NA	ICI	anti-LAG3
4	NCT00349934	IMP321 Plus First-line Paclitaxel in Metastatic Breast Carcinoma		Completed	No Results Available	Metastatic Breast Cancer	Biological: IMP321	Evaluate clinical and laboratory safety and tolerability profiles|Determine pharmacodynamic parameters|Objective response rate (OR) using RECIST criteria	Immutep S.A.|Umanis	All	18 Years and older ¬† (Adult, Older Adult)	Phase 1	33	Industry	Interventional	Allocation: Non-Randomized|Intervention Model: Parallel Assignment|Masking: None (Open Label)|Primary Purpose: Treatment	P005|Umanis-CRO0425	2006-07-01	2009-11-01	2010-01-01	2006-07-10		2010-01-07	H√¥pital Europ√©en Georges Pompidou, Paris, France|H√¥pital Tenon, Paris, France|Centre Ren√© Huguenin, Saint-Cloud, France		https://ClinicalTrials.gov/show/NCT00349934	2006	2010	Phase 1	yes	Meta	ICI	NA	anti-LAG3	Chemo	NA	Chemo	LAG3	NA	ICI	anti-LAG3
298	NCT03058289	A Phase 1/2 Safety Study of Intratumorally Dosed INT230-6	IT-01	Recruiting	No Results Available	Breast Cancer|Head and Neck Cancer|Squamous Cell Carcinoma|Lymphoma|Pancreatic Cancer|Liver Cancer|Colon Cancer|Lung Cancer|Bile Duct Cancer|Chordoma of Sacrum|Sarcoma	Drug: INT230-6|Biological: anti-PD-1 antibody|Biological: anti-CTLA-4 antibody	Rate and severity of treatment-emergent adverse events â‰¥ grade 3 attributed to study drug using the NCI Common Terminology Criteria for Adverse Events (CTCAE v.4.03) (Scale 1 to 5)|Preliminary Efficacy: Control or Regression of Injected Tumors by Measurement of Length, Width and Height (in centimeters) Radio-graphically Using Computer Tomography or Magnetic Resonance Imaging to Calculate Tumor …	Intensity Therapeutics, Inc.|Merck Sharp & Dohme Corp.|Bristol-Myers Squibb	All	18 Years and older Â (Adult, Older Adult)	Phase 1|Phase 2	180	Industry	Interventional	Allocation: Non-Randomized|Intervention Model: Sequential Assignment|Masking: None (Open Label)|Primary Purpose: Treatment	IT-01|KEYNOTE KN-A10|CA184-592	2017-02-09	2022-07-01	2023-10-01	2017-02-20		2021-04-08	USC Norris, Los Angeles, California, United States|USC HOAG, Newport Beach, California, United States|Sidney Kimmel Comprehensive Cancer Center at Johns Hopkins, Baltimore, Maryland, United States|UMASS Memorial Medical Center, Worcester, Massachusetts, United States|Columbia University Medical Center, New York, New York, United States|Fox Chase Cancer Center, Philadelphia, Pennsylvania, United S…		https://ClinicalTrials.gov/show/NCT03058289	2017	2022	Phase 2	non	Meta	ICI	ICI	pembrolizumab	Chemo	NA	Chemo	PD1			anti-PD1
290	NCT03841110	FT500 as Monotherapy and in Combination With Immune Checkpoint Inhibitors in Subjects With Advanced Solid Tumors		Recruiting	No Results Available	Advanced Solid Tumors|Lymphoma|Gastric Cancer|Colorectal Cancer|Head and Neck Cancer|Squamous Cell Carcinoma|EGFR Positive Solid Tumor|HER2-positive Breast Cancer|Hepatocellular Carcinoma|Small Cell Lung Cancer|Renal Cell Carcinoma|Pancreas Cancer|Melanoma|NSCLC|Urothelial Carcinoma|Cervical Cancer|Microsatellite Instability|Merkel Cell Carcinoma	Drug: FT500|Drug: Nivolumab|Drug: Pembrolizumab|Drug: Atezolizumab|Drug: Cyclophosphamide|Drug: Fludarabine|Drug: IL-2	The incidence of subjects with Dose Limiting Toxicities within each dose level cohort.|Objective-response rate (ORR)|Duration of FT500 persistence	Fate Therapeutics	All	18 Years and older Â (Adult, Older Adult)	Phase 1	76	Industry	Interventional	Allocation: Non-Randomized|Intervention Model: Parallel Assignment|Masking: None (Open Label)|Primary Purpose: Treatment	FT500-101	2019-02-15	2022-03-01	2022-06-01	2019-02-15		2020-11-02	UCSD Moores Cancer Center, San Diego, California, United States|University of Minnesota Masonic Cancer Center, Minneapolis, Minnesota, United States|Hackensack University Medical Center/John Theurer Cancer Center, Hackensack, New Jersey, United States|MD Anderson Cancer Center, Houston, Texas, United States		https://ClinicalTrials.gov/show/NCT03841110	2019	2022	Phase 1	non	Meta	ICI	Other	pembrolizumab	Chemo	NA	Chemo	PD1			anti-PD1
131	NCT02331251	Study of Pembrolizumab Plus Chemotherapy in Patients With Advanced Cancer (PembroPlus)		Terminated	No Results Available	Advanced Cancer|Breast Cancer|Sarcoma|Pancreatic Cancer|Small Cell Lung Cancer|Ovarian	Drug: Pembrolizumab|Drug: Gemcitabine|Drug: Docetaxel|Drug: Nab-paclitaxel|Drug: Vinorelbine|Drug: Irinotecan|Drug: Liposomal Doxorubicin	Determine the recommended phase 2 dose	Western Regional Medical Center	All	18 Years and older Â (Adult, Older Adult)	Phase 1|Phase 2	81	Other	Interventional	Allocation: Non-Randomized|Intervention Model: Parallel Assignment|Masking: None (Open Label)|Primary Purpose: Treatment	PembroPlus	2014-12-01	2018-01-01	2018-01-01	2015-01-06		2018-07-02	Cancer Treatment Center of America @ Western Regional Medical Center, Goodyear, Arizona, United States|Western Regional Medical Center, Goodyear, Arizona, United States		https://ClinicalTrials.gov/show/NCT02331251	2014	2018	Phase 2	non	Meta	ICI	NA	pembrolizumab	Chemo	NA	Chemo	PD1			anti-PD1
19	NCT02309177	Safety Study of Nivolumab With Nab-Paclitaxel Plus or Minus Gemcitabine in Pancreatic Cancer, Nab-Paclitaxel / Carboplatin in Stage IIIB/IV Non-Small Cell Lung Cancer or Nab-Paclitaxel in Recurrent Metastatic Breast Cancer		Completed	No Results Available	Breast Neoplasms|Pancreatic Neoplasms	Drug: nab-Paclitaxel|Drug: Nivolumab|Drug: Gemcitabine|Drug: Carboplatin	Evaluate Dose Limiting Toxicity (DLT) of each combination regimen|Evaluate the safety of the nab-paclitaxel/nivolumab combination regimens|Grade 3 or 4 TEAE|Treatment Emergent Adverse Events|Progression-free survival|Overall Survival|Disease Control Rate|Overall Response Rate|Duration of Response	Celgene	All	18 Years and older Â (Adult, Older Adult)	Phase 1	114	Industry	Interventional	Allocation: Randomized|Intervention Model: Parallel Assignment|Masking: None (Open Label)|Primary Purpose: Treatment	ABI-007-ST-001	2015-01-12	2018-09-12	2018-09-12	2014-12-05		2019-05-31	UC Davis Cancer Center, Sacramento, California, United States|University of California Los Angeles, Santa Monica, California, United States|Yale Cancer Center, New Haven, Connecticut, United States|H. Lee Moffitt Cancer Center and Research Institute University of South Florida, Tampa, Florida, United States|Northwestern University-NMDTI, Chicago, Illinois, United States|Dana-Farber / Harvard Canc…		https://ClinicalTrials.gov/show/NCT02309177	2015	2018	Phase 1	non	Meta	ICI	NA	nivolumab	Chemo	NA	Chemo	PD1			anti-PD1
291	NCT02414269	Malignant Pleural Disease Treated With Autologous T Cells Genetically Engineered to Target the Cancer-Cell Surface Antigen Mesothelin		Recruiting	No Results Available	Malignant Pleural Disease|Mesothelioma|Metastases|Lung Cancer|Breast Cancer	Genetic: iCasp9M28z T cell infusions|Drug: cyclophosphamide|Drug: pembrolizumab	Composite measure of severity and number of adverse events (AEs); changes in (clinical laboratory test findings (hematologic and chemistry); and physical examination. (Phase I)|clinical benefit rate (phase II)|Changes in serum levels of the biomarker soluble mesothelin related peptide (SMRP) (Phase I)	Memorial Sloan Kettering Cancer Center|Bellicum Pharmaceuticals|United States Department of Defense	All	18 Years and older Â (Adult, Older Adult)	Phase 1|Phase 2	179	Other|Industry|U.S. Fed	Interventional	Allocation: Non-Randomized|Intervention Model: Parallel Assignment|Masking: None (Open Label)|Primary Purpose: Treatment	15-007	2015-05-01	2023-04-01	2023-04-01	2015-04-10		2021-04-01	Memoral Sloan Kettering Basking Ridge (Consent and Follow-Up), Basking Ridge, New Jersey, United States|Memorial Sloan Kettering Monmouth (Consent and Follow-Up), Middletown, New Jersey, United States|Memorial Sloan Kettering Bergen (Consent and Follow-Up), Montvale, New Jersey, United States|Memorial Sloan Kettering Commack (Consent and Follow-Up), Commack, New York, United States|Memorial Sloan…		https://ClinicalTrials.gov/show/NCT02414269	2015	2023	Phase 2	non	Meta	ICI	CAR-T	pembrolizumab	Chemo	NA	Chemo	PD1			anti-PD1
154	NCT01174121	Immunotherapy Using Tumor Infiltrating Lymphocytes for Patients With Metastatic Cancer		Suspended	No Results Available	Metastatic Colorectal Cancer|Progressive Glioblastoma|Metastatic Pancreatic Cancer|Metastatic Ovarian Cancer|Metastatic Breast Carcinoma	Biological: Young TIL|Drug: Aldesleukin|Drug: Cyclophosphamide|Drug: Fludarabine|Drug: Pembrolizumab (Keytruda)	Response rate|Frequency and severity of treatment-related to adverse events|Safety and efficacy of pembrolizumab following TIL therapy	National Cancer Institute (NCI)|National Institutes of Health Clinical Center (CC)	All	18 Years to 70 Years Â (Adult, Older Adult)	Phase 2	91	NIH	Interventional	Allocation: Non-Randomized|Intervention Model: Parallel Assignment|Masking: None (Open Label)|Primary Purpose: Treatment	100166|10-C-0166	2010-08-26	2023-12-29	2024-12-27	2010-08-03		2021-03-29	National Institutes of Health Clinical Center, 9000 Rockville Pike, Bethesda, Maryland, United States		https://ClinicalTrials.gov/show/NCT01174121	2010	2023	Phase 2	non	Meta	ICI	Other	pembrolizumab	Chemo	NA	Chemo	PD1	anti-CTLA4	ICI	anti-PD1
138	NCT04060342	GB1275 Monotherapy and in Combination With an Anti-PD1 Antibody in Patients With Specified Advanced Solid Tumors or in Combination With Standard of Care in Patients With Metastatic Pancreatic Adenocarcinoma		Recruiting	No Results Available	Pancreatic Adenocarcinoma|Esophageal Adenocarcinoma|Esophageal Squamous Cell Carcinoma|Gastric Adenocarcinoma|Gastroesophageal Junction Adenocarcinoma|Triple Negative Breast Cancer|Castration-resistant Prostate Cancer|Microsatellite Stable Colorectal Cancer|Non-small Cell Lung Cancer|Small-cell Lung Cancer|Head and Neck Squamous Cell Carcinoma|Urothelial Carcinoma|Renal Cell Carcinoma|Hepatocellu…	Drug: GB1275|Drug: nab-paclitaxel and gemcitabine|Drug: pembrolizumab	Phase 1 - Regimens A, B,and C: Incidence of dose limiting toxicities (DLTs)|Phase 1 - Regimens A, B,and C: Incidence of adverse events (AEs)|Phase 1 - Regimens A and B: Cmax of GB1275|Phase 1 - Regimens A and B: Ctrough of GB1275|Phase 1 - Regimens A and B: Tmax of GB1275|Phase 1 - Regimens A and B: t1/2 of GB1275|Phase 1 - Regimens A and B: AUC of GB1275|Phase 1 - Regimens A and B: CL/F of GB127…	GB006, Inc., a wholly owned subsidiary of Gossamer Bio, Inc.|MSD International GmbH (Merck Sharp & Dohme Corp, a subsidiary of Merck & Co., Inc.)|Gossamer Bio Inc.	All	18 Years and older Â (Adult, Older Adult)	Phase 1|Phase 2	242	Industry|Other	Interventional	Allocation: Non-Randomized|Intervention Model: Sequential Assignment|Masking: None (Open Label)|Primary Purpose: Treatment	GB1275-1101 (KEYNOTE-A36)	2019-08-13	2023-03-01	2023-03-01	2019-08-19		2020-10-19	University of Colorado Hospital, Anschutz Cancer Pavilion (ACP), Aurora, Colorado, United States|Washington University School of Medicine - Siteman Cancer Center, Saint Louis, Missouri, United States|Memorial Sloan Kettering Cancer Center, New York, New York, United States|Duke University Medical Center, Durham, North Carolina, United States|The Sarah Cannon Research Institute/Tennessee Oncology,…		https://ClinicalTrials.gov/show/NCT04060342	2019	2023	Phase 2	non	Meta	ICI	Other	pembrolizumab	Chemo	NA	Chemo	PD1	anti-CTLA4		anti-PD1
103	NCT03396445	Study of MK-5890 as Monotherapy and in Combination With Pembrolizumab (MK-3475) in Adults With Advanced Solid Tumors (MK-5890-001)		Recruiting	No Results Available	Pharmacokinetics|Solid Tumor|Carcinoma, Non-Small-Cell Lung|Triple Negative Breast Neoplasms	Drug: MK-5890|Biological: Pembrolizumab|Drug: Pemetrexed|Drug: Carboplatin|Drug: Nab-paclitaxel	Arms 1 and 2: Dose-limiting Toxicities (DLTs) Graded Using National Cancer Institute Common Terminology Criteria for Adverse Events, Version 4.0 or Later|Arms 1 and 2: Number of Participants with Adverse Events (AEs)|Arms 1 and 2: Number of Study Treatment Discontinuations Due to an Adverse Event (AE)|All Arms: Area Under the Concentration-Time Curve (AUC) of MK-5890|All Arms: Minimum Serum Conce…	Merck Sharp & Dohme Corp.	All	18 Years and older Â (Adult, Older Adult)	Phase 1	202	Industry	Interventional	Allocation: Randomized|Intervention Model: Parallel Assignment|Masking: None (Open Label)|Primary Purpose: Treatment	5890-001|MK-5890-001	2018-02-18	2024-01-27	2024-01-27	2018-01-11		2021-02-12	University of South Alabama, Mitchell Cancer Institute ( Site 0020), Mobile, Alabama, United States|Florida Cancer Specialists ( Site 0002), Sarasota, Florida, United States|The West Clinic, P.C. ( Site 0021), Germantown, Tennessee, United States|Hadassah Ein Kerem Medical Center ( Site 0010), Jerusalem, Israel|The Chaim Sheba Medical Center - Oncology Institute ( Site 0001), Ramat Gan, Israel|An…		https://ClinicalTrials.gov/show/NCT03396445	2018	2024	Phase 1	non	Meta	ICI	Other	pembrolizumab	Chemo	NA	Chemo	PD1			anti-PD1
137	NCT04596150	Study to Evaluate the Safety and Antitumor Activity of CX-2009 Monotherapy and in Combination With CX-072 in Advanced Breast Cancer		Recruiting	No Results Available	Neoplasms|Breast Neoplasms|Breast Neoplasms, Triple-Negative|Breast Cancer|Breast Neoplasms, Hormone Receptor Positive/HER2 Negative	Drug: CX-2009|Drug: CX-072	Objective Response Rate (ORR)|Investigator-assessed Progression-Free Survival (PFS)|Duration of Response (DoR)|Overall Survival (OS)|Clinical Benefit Rate (CBR) at 16 Weeks|Clinical Benefit Rate (CBR) at 24 Weeks	CytomX Therapeutics	All	18 Years and older Â (Adult, Older Adult)	Phase 2	150	Industry	Interventional	Allocation: Non-Randomized|Intervention Model: Parallel Assignment|Masking: None (Open Label)|Primary Purpose: Treatment	CTMX-2009-002|2020-004618-36	2020-12-29	2023-03-10	2023-03-10	2020-10-22		2021-04-01	Los Angeles Hematology Oncology Medical, Los Angeles, California, United States|USC Norris Cancer Center, Los Angeles, California, United States|UCLA David Geffen, Santa Monica, California, United States|Rocky Mountain Cancer Centers, Lone Tree, Colorado, United States|FCS - South, Fort Myers, Florida, United States|Baptist Medical Center, Jacksonville, Florida, United States|Hematology Oncology …		https://ClinicalTrials.gov/show/NCT04596150	2020	2023	Phase 2	yes	Meta	ICI	NA	anti-PD-L1	ADC	NA	ADC	PD-L1	CD166	ICI	anti-PD-L1
19	NCT04034823	KN035 in Combination With Trastuzumab and Docetaxel in HER2-positive Breast Cancer		Not yet recruiting	No Results Available	HER2-positive Breast Cancer	Biological: KN035|Biological: Trastuzumab|Drug: Docetaxel	Objective response|Adverse events	Sun Yat-Sen Memorial Hospital of Sun Yat-Sen University	Female	18 Years to 70 Years Â (Adult, Older Adult)	Phase 2	59	Other	Interventional	Allocation: N/A|Intervention Model: Single Group Assignment|Masking: None (Open Label)|Primary Purpose: Treatment	KN035-TH-HER2	2019-09-01	2021-01-01	2022-01-01	2019-07-26		2019-07-26			https://ClinicalTrials.gov/show/NCT04034823	2019	2021	Phase 2	yes	Meta	ICI	NA	anti-PD-L1	Chemo	anti-HER2	Chemo	PD-L1	NA	NA	anti-PD-L1
9	NCT04740918	A Study of Trastuzumab Emtansine in Combination With Atezolizumab or Placebo as a Treatment for Participants With Human Epidermal Growth Factor 2 (HER2)-Positive and Programmed Death-ligand 1 (PD-L1)-Positive Locally Advanced (LABC) or Metastatic Breast Cancer (MBC)	KATE3	Recruiting	No Results Available	Metastatic Breast Cancer	Drug: Trastuzumab Emtansine|Drug: Atezolizumab|Other: Placebo	Progression-Free Survival (PFS) as Determined by Investigator's Assessment Using Response Evaluation Criteria in Solid Tumors (RECIST) Version 1.1 (v1.1)|Overall Survival (OS)|Percentage of Participants With Objective Response Rate (ORR) as Determined by Investigator's Assessment Using RECIST v1.1|Duration of Objective Response (DOR) as Determined by Investigator Assessment Using RECIST v1.1|PFS …	Hoffmann-La Roche	All	18 Years and older Â (Adult, Older Adult)	Phase 3	350	Industry	Interventional	Allocation: Randomized|Intervention Model: Parallel Assignment|Masking: Double (Participant, Investigator)|Primary Purpose: Treatment	MO42319|2020-002818-41	2021-05-04	2024-05-24	2025-10-28	2021-02-05		2021-04-27	Orange Coast Memorial Medical Center, Fountain Valley, California, United States|Northwest Georgia Oncology Centers PC - Marietta, Marietta, Georgia, United States|Mercy Health Research, Saint Louis, Missouri, United States|San Juan Oncology Associates, PC, Farmington, New Mexico, United States|Clinical Research Alliance, New Hyde Park, New York, United States|UPMC - Hillman Cancer Center, Pittsb…		https://ClinicalTrials.gov/show/NCT04740918	2021	2024	Phase 3	yes	Meta	ICI	NA	atezolizumab	ADC	NA	ADC	PD-L1	NA	ICI	anti-PD-L1
12	NCT02924883	A Study to Evaluate the Efficacy and Safety of Trastuzumab Emtansine in Combination With Atezolizumab or Atezolizumab-Placebo in Participants With Human Epidermal Growth Factor-2 (HER2) Positive Locally Advanced or Metastatic Breast Cancer (BC) Who Received Prior Trastuzumab and Taxane Based Therapy	KATE2	Completed	Has Results	Metastatic Breast Cancer	Drug: Atezolizumab|Drug: Trastuzumab emtansine|Other: Placebo	Progression-Free Survival (PFS) as Determined by Investigator's Tumor Assessment Using Response Evaluation Criteria in Solid Tumors (RECIST) Version 1.1 (v1.1)|Percentage of Participants With Adverse Events|Overall Survival (OS)|Percentage of Participants With Objective Response (OR) as Determined by Investigator's Tumor Assessment Using RECIST v1.1|Duration of OR as Determined by Investigator's …	Hoffmann-La Roche	All	18 Years and older Â (Adult, Older Adult)	Phase 2	202	Industry	Interventional	Allocation: Randomized|Intervention Model: Parallel Assignment|Masking: Double (Participant, Investigator)|Primary Purpose: Treatment	WO30085|2015-004189-27	2016-09-26	2017-12-11	2020-02-06	2016-10-05	2019-02-12	2021-02-17	Breastlink Med Group Inc, Orange, California, United States|University of Colorado, Aurora, Colorado, United States|MedStar Georgetown University Hospital (Lombardi Comprehensive Cancer Center), Washington, District of Columbia, United States|SCRI Florida Cancer Specialists South, Fort Myers, Florida, United States|Florida Cancer Specialists; Saint Petersburg, Saint Petersburg, Florida, United St…	"Study Protocol", https://ClinicalTrials.gov/ProvidedDocs/83/NCT02924883/Prot_000.pdf|"Statistical Analysis Plan", https://ClinicalTrials.gov/ProvidedDocs/83/NCT02924883/SAP_001.pdf	https://ClinicalTrials.gov/show/NCT02924883	2016	2017	Phase 2	yes	Meta	ICI	NA	atezolizumab	ADC	NA	ADC	PD-L1	NA	ICI	anti-PD-L1
7	NCT03164993	Atezolizumab Combined With Immunogenic Chemotherapy in Patients With Metastatic Triple-negative Breast Cancer	ALICE	Recruiting	No Results Available	Cancer, Breast|Triple Negative Breast Cancer	Drug: Atezolizumab|Drug: Pegylated liposomal doxorubicin|Drug: Cyclophosphamide|Other: Placebo	Assessment of toxicity of combined treatment with Atezolizumab, pegylated liposomal doxorubicin and cyclophosphamide|Progression-free survival (PFS)|Objective tumor response rate|Overall survival|Duration of response|Durable tumor response rate (DRR; >6 months)|Patient reported outcome Farigue|Patient reported outcome NRS|Patient reported outcome QLQ-C15-PAL|Assessment of changes in the immunolog…	Oslo University Hospital|Hoffmann-La Roche|Norwegian Cancer Society|St. Olavs Hospital|Helse Stavanger HF|Rigshospitalet, Denmark|Vejle Hospital|NanoString Technologies, Inc.|Technical University of Denmark|Karolinska Institutet	All	18 Years and older Â (Adult, Older Adult)	Phase 2	75	Other|Industry	Interventional	Allocation: Randomized|Intervention Model: Parallel Assignment|Masking: Double (Participant, Investigator)|Primary Purpose: Treatment	ML39079_ALICE	2017-06-01	2023-12-31	2027-12-31	2017-05-24		2021-04-26	Rigshospitalet, Copenhagen, Denmark|Vejle Sygehus, Vejle, Denmark|Oslo University Hospital, Oslo, Norway|Stavanger University Hospital, Stavanger, Norway|St. Olavs Hospital, Trondheim, Norway		https://ClinicalTrials.gov/show/NCT03164993	2017	2023	Phase 2	yes	Meta	ICI	NA	atezolizumab	Chemo	NA	adenosine R antagonist	PD-L1	NA	NA	anti-PD-L1
188	NCT02419495	Selinexor With Multiple Standard Chemotherapy or Immunotherapy Regimens in Treating Patients With Advanced Malignancies		Recruiting	No Results Available	Advanced Malignant Solid Neoplasm|Clinical Stage III Cutaneous Melanoma AJCC v8|Clinical Stage IV Cutaneous Melanoma AJCC v8|Fallopian Tube Carcinoma|Metastatic Lung Non-Small Cell Carcinoma|Metastatic Malignant Solid Neoplasm|Metastatic Melanoma|Metastatic Renal Cell Carcinoma|Ovarian Carcinoma|Pathologic Stage III Cutaneous Melanoma AJCC v8|Pathologic Stage IIIA Cutaneous Melanoma AJCC v8|Patho…	Drug: Capecitabine|Drug: Carboplatin|Drug: Cyclophosphamide|Drug: Doxorubicin|Drug: Eribulin|Drug: Fluorouracil|Biological: Ipilimumab|Drug: Irinotecan Hydrochloride|Drug: Leucovorin Calcium|Biological: Nivolumab|Drug: Olaparib|Drug: Oxaliplatin|Drug: Paclitaxel|Biological: Pembrolizumab|Drug: Pemetrexed|Drug: Selinexor|Drug: Topotecan	Incidence of adverse events|Disease control rate (complete response, partial response + stable disease for at least 6 months|Objective tumor response rate (complete response + partial response)|Progression-free survival (PFS)|Overall survival (OS)	M.D. Anderson Cancer Center|National Cancer Institute (NCI)	All	18 Years and older Â (Adult, Older Adult)	Phase 1	390	Other|NIH	Interventional	Allocation: Non-Randomized|Intervention Model: Parallel Assignment|Masking: None (Open Label)|Primary Purpose: Treatment	2014-0640|NCI-2015-00693	2015-06-26	2021-12-31	2021-12-31	2015-04-17		2021-02-21	MD Anderson in The Woodlands, Conroe, Texas, United States|M D Anderson Cancer Center, Houston, Texas, United States|MD Anderson West Houston, Houston, Texas, United States|MD Anderson League City, League City, Texas, United States|MD Anderson in Sugar Land, Sugar Land, Texas, United States		https://ClinicalTrials.gov/show/NCT02419495	2015	2021	Phase 1	non	Meta	ICI	NA	pembrolizumab	Chemo	Targeted therapy	Chemo	PD1			anti-PD1
10	NCT03395899	Pre-operative Immunotherapy Combination Strategies in Breast Cancer	ECLIPSE	Recruiting	No Results Available	Breast Cancer|Estrogen Receptor-positive Breast Cancer	Drug: Atezolizumab|Drug: Cobimetinib|Drug: Ipatasertib|Drug: Bevacizumab	2-fold Increase in GzmB+ CD8+ T cell levels|Status and changes of CD8 in pre- and end-of treatment tumour and/or blood samples|Status and changes of PD-L1 in pre- and end-of treatment tumour and/or blood samples|Percentage change in Ki67 expression between pre- and end of study-treatment tumour biopsies|Percentage change in caspase3 expression	Queen Mary University of London|Kliniken Essen-Mitte|MedSIR|Asan Medical Center|Hoffmann-La Roche	Female	18 Years and older Â (Adult, Older Adult)	Phase 2	160	Other|Industry	Interventional	Allocation: Randomized|Intervention Model: Parallel Assignment|Masking: None (Open Label)|Primary Purpose: Other	011604QM|2016-004424-38	2017-12-21	2020-07-30	2020-12-30	2018-01-10		2020-02-25	Barts Health NHS Trust, London, United Kingdom		https://ClinicalTrials.gov/show/NCT03395899	2017	2020	Phase 2	yes	Neoadj	ICI	NA	atezolizumab	Targeted therapy	Targeted therapy	AKTi	PD-L1	NA	Targeted therapy	anti-PD-L1
41	NCT03417544	Atezolizumab + Pertuzumab + Trastuzumab In CNS Mets In BC		Active, not recruiting	No Results Available	HER2-positive Metastatic Breast Cancer|Central Nervous System Metastases	Drug: ATEZOLIZUMAB|Drug: PERTUZUMAB|Drug: TRASTUZUMAB	Overall Response Rate in CNS|Progression Free Survival|Objective non-CNS response rates|Duration Response Rate|Clinical Benefit Rate|Overall Survival|Dose Limiting Toxicity|Patient Reported Outcomes by MDASI-BT|Patient Reported Outcomes by EQ-5D|Investigator-Assessed Neurological Evaluation	Nancy Lin, MD|Genentech, Inc.|Dana-Farber Cancer Institute	All	18 Years and older Â (Adult, Older Adult)	Phase 2	33	Other|Industry	Interventional	Allocation: N/A|Intervention Model: Single Group Assignment|Masking: None (Open Label)|Primary Purpose: Treatment	17-546	2018-02-21	2022-02-01	2025-02-01	2018-01-31		2021-04-28	Northwestern University, Chicago, Illinois, United States|Dana-Farber Cancer Institute, Boston, Massachusetts, United States		https://ClinicalTrials.gov/show/NCT03417544	2018	2022	Phase 2	yes	Meta	ICI	NA	atezolizumab	anti-HER2	NA	anti-HER2	PD-L1	NA	ICI	anti-PD-L1
22	NCT04584112	A Study of the Safety, Efficacy, and Pharmacokinetics of Tiragolumab in Combination With Atezolizumab and Chemotherapy in Participants With Triple-Negative Breast Cancer		Recruiting	No Results Available	Triple-Negative Breast Cancer	Drug: Tiragolumab|Drug: Atezolizumab|Drug: Nab-paclitaxel|Drug: Carboplatin|Drug: Doxorubicin|Drug: Cyclophosphamide|Drug: Granulocyte colony-stimulating factor (G-CSF)|Drug: Granulocyte-macrophage colony-stimulating factor (GM-CSF)	Percentage of Participants With Adverse Events (Cohort B)|Confirmed Objective Response Rate ORR (Cohort A)|Percentage of Participants With Adverse Events (Cohort A)|Progression-free Survival (Cohort A)|Duration of Response (Cohort A)|Overall Survival (Cohort A)|Serum Concentrations of Tiragolumab|Serum Concentrations of Atezolizumab|Plasma Concentrations of Nab-paclitaxel (Cohort B)|Plasma Concen…	Hoffmann-La Roche	All	18 Years and older Â (Adult, Older Adult)	Phase 1	80	Industry	Interventional	Allocation: Randomized|Intervention Model: Parallel Assignment|Masking: None (Open Label)|Primary Purpose: Treatment	CO42177|2020-000531-47	2020-09-28	2022-03-15	2022-03-15	2020-10-12		2021-04-13	University of Alabama at Birmingham, Birmingham, Alabama, United States|Univ of Chicago, Chicago, Illinois, United States|Levine Cancer Institute, Charlotte, North Carolina, United States|Magee-Woman's Hospital, Pittsburgh, Pennsylvania, United States|Tennessee Onc., PLLC - SCRI, Nashville, Tennessee, United States|Kinghorn Cancer Centre; St Vincents Hospital, Darlinghurst, New South Wales, Austr…		https://ClinicalTrials.gov/show/NCT04584112	2020	2022	Phase 1	yes	Neoadj	ICI	ICI	atezolizumab	anti-TIGIT	Chemo	anti-TIGIT	PD-L1	TIGIT	ICI	anti-PD-L1
3	NCT04759248	Study With Atezolizumab in Combination With Trastuzumab and Vinorelbine in HER2-positive Advanced/Metastatic Breast Cancer	ATREZZO	Recruiting	No Results Available	Breast Cancer	Drug: Atezolizumab + Trastuzumab + Vinorelbine	Overall Response rate in PD-L1+ patients|Overall Response rate in PD-L1-neg patients|Clinical Benefit|Overal survival|Progression free survival|Duration of response|Time to response|Incidence of Treatment-Emergent Adverse Events [Safety and Tolerability]	SOLTI Breast Cancer Research Group|Roche Pharma AG	All	18 Years and older Â (Adult, Older Adult)	Phase 2	110	Other|Industry	Interventional	Allocation: N/A|Intervention Model: Single Group Assignment|Masking: None (Open Label)|Primary Purpose: Treatment	SOLTI-1907|2020-000245-13	2021-03-15	2023-02-24	2025-02-24	2021-02-18		2021-03-19	H. ClÃ­nico San Cecilio de Granada, Granada, AndalucÃ­a, Spain|Institut CatalÃ d'Oncologia Hospitalet, Hospitalet de Llobregat, Barcelona, Spain|Hospital Universitario de Canarias, Tenerife, Islas Canarias, Spain|Comp. Hosp.Univ. Santiago (Chus), Santiago De Compostela, La CoruÃ±a, Spain|Hospital General Universitario de Alicante, Alicante, Spain|Hospital Clinic de Barcelona, Barcelona, Spain|Hos…		https://ClinicalTrials.gov/show/NCT04759248	2021	2023	Phase 2	yes	Meta	ICI	NA	atezolizumab	Chemo	anti-HER2	Chemo	PD-L1	NA	ICI	anti-PD-L1
55	NCT03894007	Improving Pre-operative Systemic Therapy for Human Epidermal Growth Factor Receptor 2 (HER2) Amplified Breast Cancer	PREDIXIIHER2	Suspended	No Results Available	Early-stage Breast Cancer|HER2-positive Breast Cancer	Drug: Docetaxel|Drug: Carboplatin|Drug: Trastuzumab|Drug: Pertuzumab|Drug: Epirubicin|Drug: Cyclophosphamide|Drug: Atezolizumab|Drug: Trastuzumab emtansine|Drug: Paclitaxel	Rate of pathological objective response to primary medical treatment|Objective response rate|Distant disease-free survival|Event-free survival|Overall survival|Rate of breast conserving surgery|Incidence of treatment-emergent adverse events (Safety)|Differences in PROMs according to EORTC C30|Differences in PROMs according to EORTC BR23|Differences in objective cognitive function|Treatment predic…	Renske Altena|Karolinska University Hospital	Female	18 Years and older Â (Adult, Older Adult)	Phase 2	190	Other	Interventional	Allocation: Randomized|Intervention Model: Parallel Assignment|Masking: None (Open Label)|Primary Purpose: Treatment	PREDIX II HER2|2018-004457-24	2019-05-23	2024-12-01	2034-12-01	2019-03-28		2021-03-03	Sahlgrenska universitetssjukhuset, GÃ¶teborg, Sweden|SkÃ¥nes universitetssjukhus, MalmÃ¶, Sweden|Karolinska universitetssjukhuset, Stockholm, Sweden|S:t GÃ¶rans sjukhus, Stockholm, Sweden|SÃ¶dersjukhuset, Stockholm, Sweden|LÃ¤nssjukhuset Sundsvall, Sundsvall, Sweden|Norrlands universitetssjukhus, UmeÃ¥, Sweden|Ã–rebro universitetssjukhus, Ã–rebro, Sweden		https://ClinicalTrials.gov/show/NCT03894007	2019	2024	Phase 2	yes	Neoadj	ICI	NA	atezolizumab	Chemo	anti-HER2	Chemo	PD-L1	NA	ICI	anti-PD-L1
20	NCT03125928	Clinical Trial of Atezolizumab With Paclitaxel, Trastuzumab, and Pertuzumab in Patients With Metastatic HER-2 Positive Breast Cancer		Recruiting	No Results Available	HER2-positive Breast Cancer	Drug: Atezolizumab|Drug: Paclitaxel|Drug: Trastuzumab|Drug: Pertuzumab	Number of participants with treatment-related adverse events|Antitumor activity of atezolizumab plus the standard regimen of paclitaxel, trastuzumab, and pertuzumab|Overall survival (OS)|Time to tumor progression (TTP)|Time to treatment failure (TTF)|Progression free survival (PFS)|Clinical benefit rate (CBR)|Duration of response (DOR)|Correlation of biomarkers related to PD-L1 blockade with obje…	Fox Chase Cancer Center|Genentech, Inc.	Female	18 Years and older Â (Adult, Older Adult)	Phase 2	50	Other|Industry	Interventional	Allocation: N/A|Intervention Model: Single Group Assignment|Masking: None (Open Label)|Primary Purpose: Treatment	BR-093|17-1010	2017-06-13	2021-12-01	2023-12-01	2017-04-24		2021-01-20	Fox Chase Cancer Center, Philadelphia, Pennsylvania, United States		https://ClinicalTrials.gov/show/NCT03125928	2017	2021	Phase 2	yes	Meta	ICI	NA	atezolizumab	Chemo	anti-HER2	Chemo	PD-L1	NA	ICI	anti-PD-L1
34	NCT02605915	Safety and Pharmacokinetics of Atezolizumab Combination Treatments in Participants With HER2-Positive and HER2-Negative Breast Cancer		Completed	No Results Available	HER2-Positive Metastatic Breast Cancer|HER2-Negative Metastatic Breast Cancer|Locally Advanced or Early Breast Cancer	Drug: Atezolizumab|Drug: Carboplatin|Drug: Docetaxel|Drug: Pertuzumab|Drug: Trastuzumab|Drug: Trastuzumab emtansine|Drug: Doxorubicin|Drug: Cyclophosphamide	Percentage of Participants With Dose Limiting Toxicities (DLT) - Cohort 1A, 1B, 1C, 1D, 1F|Percentage of Participants With DLT - Cohort 1E|Percentage of Participants With Adverse Events (AEs) According to National Cancer Institute Common Terminology Criteria for AEs, Version 4.0 (NCI CTCAE V4.0)|Maximum Serum Concentration (Cmax) of Atezolizumab|Minimum Serum Concentration (Cmin) of Atezolizumab|…	Hoffmann-La Roche	All	18 Years and older Â (Adult, Older Adult)	Phase 1	98	Industry	Interventional	Allocation: Non-Randomized|Intervention Model: Parallel Assignment|Masking: None (Open Label)|Primary Purpose: Treatment	GO29831|2015-002113-29	2015-12-31	2019-11-13	2019-11-13	2015-11-16		2020-02-05	University of Alabama at Birmingham, Birmingham, Alabama, United States|University of Arkansas for Medical Sciences; Winthrop Rockefeller Cancer Institute, Little Rock, Arkansas, United States|Joliet oncology hematology associates, Joliet, Illinois, United States|Horizon Oncology Research, Inc., Lafayette, Indiana, United States|Sidney Kimmel Comprehensive Cancer Center at Johns Hopkins, Baltimor…		https://ClinicalTrials.gov/show/NCT02605915	2015	2019	Phase 1	yes	Meta	ICI	NA	atezolizumab	Chemo	anti-HER2	Chemo	PD-L1	NA	ICI	anti-PD-L1
37	NCT03595592	Neoadjuvant Treatment of HER2 Positive Early High-risk and Locally Advanced Breast Cancer	APTneo	Recruiting	No Results Available	Invasive Breast Cancer	Drug: Trastuzumab|Drug: Pertuzumab|Drug: Carboplatin|Drug: Paclitaxel|Drug: Doxorubicin|Drug: Cyclophosphamide|Drug: Atezolizumab|Procedure: Surgery	Event Free Survival (EFS)|Pathological complete response (pCR)|Clinical objective response|Distant Event Free Survival (DEFS)|Overall Survival (OS)|Number of participants with adverse events as a measure of safety and tolerability	Fondazione Michelangelo|Hoffmann-La Roche	Female	18 Years and older Â (Adult, Older Adult)	Phase 3	650	Other|Industry	Interventional	Allocation: Randomized|Intervention Model: Parallel Assignment|Masking: None (Open Label)|Primary Purpose: Other	FM-17-B01|2017-000981-31	2018-09-07	2026-12-15	2027-06-15	2018-07-23		2019-08-09	Klinikum Klagenfurt am WÃ¶rthersee Abteilung fÃ¼r Innede Medizin und HÃ¤matologie und internistische Onkologie, Klagenfurt am WÃ¶rthersee, Austria|Krankenhaus der Barmherzigen Schwestern, Linz, Austria|UniversitÃ¤tsklinikum St. PÃ¶lten Klinische Abteilung fÃ¼r Innere Medizin, St. Poelten, Austria|Klinische Abteilung fÃ¼r Allgemeine GynÃ¤kologie und GynÃ¤kologische Onkologie - UniversitÃ¤tsklinik …		https://ClinicalTrials.gov/show/NCT03595592	2018	2026	Phase 3	yes	Neoadj	ICI	NA	atezolizumab	Chemo	anti-HER2	Chemo	PD-L1	NA	ICI	anti-PD-L1
43	NCT03881878	TAHP for Patients With HER2-positive Early Breast Cancer and Subsequent AHP Adjuvant tHerapy After Surgery		Not yet recruiting	No Results Available	HER2-positive Breast Cancer	Drug: TAHP and AHP|Drug: TAHP plus AC and AHP	Pathologic CR(pCR) rate of neo-adjuvant chemotherapy|Event free survival(EFS)	Samsung Medical Center	Female	18 Years and older Â (Adult, Older Adult)	Phase 1|Phase 2	67	Other	Interventional	Allocation: Non-Randomized|Intervention Model: Parallel Assignment|Masking: None (Open Label)|Primary Purpose: Treatment	2019-01-064	2019-05-27	2022-10-31	2022-10-31	2019-03-20		2019-03-21	Samsung Medical Center, Seoul, Korea, Republic of		https://ClinicalTrials.gov/show/NCT03881878	2019	2022	Phase 2	yes	Adj	ICI	NA	atezolizumab	Chemo	anti-HER2	Chemo	PD-L1	NA	ICI	anti-PD-L1
4	NCT03802604	Combination of Talimogene Laherparepvec With Atezolizumab in Early Breast Cancer	PROMETEO	Recruiting	No Results Available	Breast Cancer	Biological: Talimogene laherparepvec|Drug: Atezolizumab	Rate of residual cancer burden class 0 and 1 (RCB0/1)|Rate of pCRB (ypT0/Tis) and pCRBL (ypT0/TisypN0)|Tumor ORR|Rate of residual cancer burden (RCB)|Changes in the expression of a gene signature tracking activated CD8 T-cells.|Incidence, duration and severity of AEs assessed by the NCI Common Terminology for Classification of Adverse Events (CTCAE) version 4	SOLTI Breast Cancer Research Group|Amgen|Roche Pharma AG	Female	18 Years to 99 Years Â (Adult, Older Adult)	Early Phase 1	30	Other|Industry	Interventional	Allocation: N/A|Intervention Model: Single Group Assignment|Masking: None (Open Label)|Primary Purpose: Basic Science	SOLTI-1503|2018-001300-10	2018-12-10	2021-12-01	2023-11-01	2019-01-14		2021-01-06	Hospital Universitari Vall d'HebrÃ³n, Barcelona, Spain|Hospital ClÃ­nic de Barcelona, Barcelona, Spain|Centro Integral OncolÃ³gico Clara Campal, Madrid, Spain|Hospital ClÃ­nico universitario de Valencia, Valencia, Spain		https://ClinicalTrials.gov/show/NCT03802604	2018	2021	Phase 1	yes	Neoadj	ICI	Virus	atezolizumab	Virus	talimogene latherparepvec	Chemo	PD-L1	NA	Virus	anti-PD-L1
69	NCT03650348	PRS-343 in Combination With Atezolizumab in HER2-Positive Solid Tumors		Active, not recruiting	No Results Available	HER2-positive Breast Cancer|HER2-positive Gastric Cancer|HER2-positive Bladder Cancer|HER2-positive Solid Tumor	Drug: PRS-343 in Combination with Atezolizumab	Incidence of DLTs and recommended Phase 2 dose (RP2D) of PRS-343 administered in combination with atezolizumab|Overall response rate (ORR) per RECIST v1.1|Duration of response (DOR) per RECIST v1.1|Rate of complete response (CR) per RECIST v1.1|Incidence and severity of AEs graded according to the National Cancer Institute Common Terminology Criteria for Adverse Events (NCI CTCAE) version 4.03, a…	Pieris Pharmaceuticals, Inc.	All	18 Years and older Â (Adult, Older Adult)	Phase 1	45	Industry	Interventional	Allocation: N/A|Intervention Model: Single Group Assignment|Masking: None (Open Label)|Primary Purpose: Treatment	PRS-343-PCS_08_18	2018-08-21	2021-05-01	2021-07-01	2018-08-28		2021-02-02	USC Norris Comprehensive Cancer Center, Los Angeles, California, United States|Hoag Memorial Hospital Presbyterian, Newport Beach, California, United States|UCLA Health, Santa Monica, California, United States|Ochsner Cancer Institute, New Orleans, Louisiana, United States|Memorial Sloan Kettering Cancer Center, New York, New York, United States|The Ohio State University Comprehensive Cancer Cent…		https://ClinicalTrials.gov/show/NCT03650348	2018	2021	Phase 1	yes	Meta	ICI	Bispecific	atezolizumab	NA	NA	Chemo	PD-L1	HER2/4-1BB	Bispecific	anti-PD-L1
15	NCT03281954	Clinical Trial of Neoadjuvant Chemotherapy With Atezolizumab or Placebo in Patients With Triple-Negative Breast Cancer Followed After Surgery by Atezolizumab or Placebo		Recruiting	No Results Available	Triple Negative Breast Cancer	Drug: Placebo|Drug: Atezolizumab	Pathologic complete response in the breast and lymph nodes (ypT0/Tis ypN0)|Event-free survival (EFS)|Pathologic complete response in the breast (ypT0/Tis)|Pathologic complete response in the breast and lymph nodes (ypT0 ypN0)|Positive nodal status conversion rate|Overall survival (OS)|Recurrence-free interval (RFI)|Distant disease-free survival (DDFS)|Brain metastases free survival|Frequency of A…	NSABP Foundation Inc|Genentech, Inc.|Hoffmann-La Roche	All	18 Years and older Â (Adult, Older Adult)	Phase 3	1520	Other|Industry	Interventional	Allocation: Randomized|Intervention Model: Parallel Assignment|Masking: Triple (Participant, Care Provider, Investigator)|Primary Purpose: Treatment	NSABP B-59/GBG 96-GeparDouze|2017-002771-25|MO39875	2017-12-19	2023-12-31	2024-06-30	2017-09-13		2021-04-12	University of South Alabama Mitchell Cancer Institute, Mobile, Alabama, United States|Katmai Oncology Group, Anchorage, Alaska, United States|St. Bernard's Medical Center, Jonesboro, Arkansas, United States|St. Bernard's Medical Center, Paragould, Arkansas, United States|Kaiser Permanente-Anaheim, Anaheim, California, United States|Kaiser Permanente-Baldwin Park, Baldwin Park, California, United …		https://ClinicalTrials.gov/show/NCT03281954	2017	2023	Phase 3	yes	Neoadj	ICI	NA	atezolizumab	Chemo	NA	Chemo	PD-L1	NA	ICI	anti-PD-L1
23	NCT03498716	A Study Comparing Atezolizumab (Anti PD-L1 Antibody) In Combination With Adjuvant Anthracycline/Taxane-Based Chemotherapy Versus Chemotherapy Alone In Patients With Operable Triple-Negative Breast Cancer	IMpassion030	Recruiting	No Results Available	Triple Negative Breast Cancer	Drug: Atezolizumab|Drug: Paclitaxel|Drug: Dose-dense Doxorubicin or dose-dense Epirubicin|Drug: Cyclophosphamide	Invasive Disease-Free Survival (iDFS)|Overall Survival (OS)|Disease-Free Survival (DFS)|Recurrence-Free Interval (RFI)|Distant RFI|Percentage of participants with adverse events|Serum concentration of Atezolizumab|Invasive Disease-Free Survival (iDFS) in PDL1- Selected Patients|Invasive Disease-Free Survival (iDFS) in Node- Positive Disease|Invasive Disease Free Survival (iDFS) including second p…	Hoffmann-La Roche|Breast International Group|Alliance Foundation Trials (AFT)|Institut Jules Bordet/Clinical Trials Support Unit (IJB/CTSU)|Frontier Science & Technology Research Foundation, Inc.	All	18 Years and older Â (Adult, Older Adult)	Phase 3	2300	Industry|Other	Interventional	Allocation: Randomized|Intervention Model: Parallel Assignment|Masking: None (Open Label)|Primary Purpose: Treatment	WO39391|2016-003695-47|BIG 16-05|AFT-27|ALEXANDRA	2018-08-02	2024-05-31	2025-08-31	2018-04-17		2021-04-09	John Muir Health Clinical Research Center, Concord, California, United States|Cedars-Sinai Medical Center, Los Angeles, California, United States|Martin-O'Neil Cancer Center, Saint Helena, California, United States|Baptist - MD Anderson Cancer Center, Jacksonville, Florida, United States|Northwest Georgia Oncology Centers PC - Marietta, Marietta, Georgia, United States|Advocate Illinois Masonic O…		https://ClinicalTrials.gov/show/NCT03498716	2018	2024	Phase 3	yes	Adj	ICI	NA	atezolizumab	Chemo	NA	Chemo	PD-L1	NA	ICI	anti-PD-L1
25	NCT03371017	A Study of the Efficacy and Safety of Atezolizumab Plus Chemotherapy for Patients With Early Relapsing Recurrent Triple-Negative Breast Cancer	IMpassion132	Recruiting	No Results Available	Triple Negative Breast Neoplasms	Drug: Atezolizumab|Drug: Placebo|Drug: Gemcitabine|Drug: Capecitabine|Drug: Carboplatin	Overall Survival (OS) in Population With Programmed Death-Ligand 1 (PD-L1)-Positive Tumour Status|Overall Survival (OS) in Modified Intent-To-Treat (mITT) Popluation|Proportion of Participants Alive 12 Months|Proportion of Participants Alive 18 Months|Progression-Free Survival (PFS) in Population With Programmed Death-Ligand 1 (PD-L1)-Positive Tumour Status|Progression-Free Survival (PFS) in mITT…	Hoffmann-La Roche	All	18 Years and older Â (Adult, Older Adult)	Phase 3	572	Industry	Interventional	Allocation: Randomized|Intervention Model: Parallel Assignment|Masking: Quadruple (Participant, Care Provider, Investigator, Outcomes Assessor)|Primary Purpose: Treatment	MO39193|2016-005119-42	2018-01-11	2023-01-31	2024-03-30	2017-12-13		2021-04-27	Florida Cancer Specialists - Fort Myers (Broadway), Fort Myers, Florida, United States|Florida Cancer Specialists & Research Institute, Saint Petersburg, Florida, United States|Northwest Georgia Oncology Centers PC - Marietta, Marietta, Georgia, United States|HCA Midwest Division, Kansas City, Missouri, United States|The Valley Hospital, Paramus, New Jersey, United States|Magee-Woman's Hospital; …		https://ClinicalTrials.gov/show/NCT03371017	2018	2023	Phase 3	yes	Meta	ICI	NA	atezolizumab	Chemo	NA	Chemo	PD-L1	NA	ICI	anti-PD-L1
27	NCT03197935	A Study to Investigate Atezolizumab and Chemotherapy Compared With Placebo and Chemotherapy in the Neoadjuvant Setting in Participants With Early Stage Triple Negative Breast Cancer	IMpassion031	Active, not recruiting	No Results Available	Triple-negative Breast Cancer	Drug: Atezolizumab (MPDL3280A), an engineered anti-PDL1 antibody|Drug: Placebo|Drug: Nab-paclitaxel|Drug: Doxorubicin|Drug: Cyclophosphamide|Drug: Filgrastim|Drug: Pegfilgrastim	Percentage of Participants with Pathologic Complete Response (pCR) Using American Joint Committee on Cancer (AJCC) Staging System|Percentage of Participants with pCR in Subpopulation with PD-L1-Positive Tumor Status (tumor-infiltrating immune cell [IC] 1/2/3) Using AJCC Staging System|Event-Free Survival (EFS) in All Participants|Event-Free Survival (EFS) in Subpopulation with PD-L1-Postive Tumor…	Hoffmann-La Roche	All	18 Years and older Â (Adult, Older Adult)	Phase 3	324	Industry	Interventional	Allocation: Randomized|Intervention Model: Parallel Assignment|Masking: Double (Participant, Investigator)|Primary Purpose: Treatment	WO39392|2016-004734-22	2017-07-24	2020-04-03	2022-10-21	2017-06-23		2021-01-14	Stanford University Medical Center, Palo Alto, California, United States|Norwalk Hospital, Norwalk, Connecticut, United States|Northwest Georgia Oncology Centers P.C., Carrollton, Georgia, United States|Mercy Medical Center, Baltimore, Maryland, United States|HCA Midwest Division, Kansas City, Missouri, United States|The Valley Hospital; Valley Medical Group, Paramus, New Jersey, United States|Me…		https://ClinicalTrials.gov/show/NCT03197935	2017	2020	Phase 3	yes	Neoadj	ICI	NA	atezolizumab	Chemo	NA	Chemo	PD-L1	NA	ICI	anti-PD-L1
174	NCT04639245	Genetically Engineered Cells (MAGE-A1-specific T Cell Receptor-transduced Autologous T-cells) and Atezolizumab for the Treatment of Metastatic Triple Negative Breast Cancer, Urothelial Cancer, or Non-small Cell Lung Cancer		Recruiting	No Results Available	Anatomic Stage IV Breast Cancer AJCC v8|Metastatic Lung Non-Small Cell Carcinoma|Metastatic Malignant Solid Neoplasm|Metastatic Triple-Negative Breast Carcinoma|Metastatic Urothelial Carcinoma|Prognostic Stage IV Breast Cancer AJCC v8|Stage IV Lung Cancer AJCC v8|Stage IVA Lung Cancer AJCC v8|Stage IVB Lung Cancer AJCC v8	Drug: Atezolizumab|Drug: Cyclophosphamide|Drug: Fludarabine|Biological: MAGE-A1-specific T Cell Receptor-transduced Autologous T-cells|Biological: PD1 Inhibitor	Incidence of treatment-related unexpected grade 3 or higher adverse events|Best overall response|Peripheral blood concentration of infused transgenic T cells over time|Concentration of transgenic T cells in tumor tissue|Progression-free survival|Overall survival|Objective response rates	Fred Hutchinson Cancer Research Center|SignalOne Bio, Inc.	All	18 Years and older Â (Adult, Older Adult)	Phase 1|Phase 2	18	Other	Interventional	Allocation: N/A|Intervention Model: Single Group Assignment|Masking: None (Open Label)|Primary Purpose: Treatment	RG1007463|NCI-2020-06602|10420	2021-05-12	2024-06-01	2024-06-01	2020-11-20		2021-04-14	Fred Hutch/University of Washington Cancer Consortium, Seattle, Washington, United States		https://ClinicalTrials.gov/show/NCT04639245	2021	2024	Phase 2	yes	Meta	ICI	CAR-T	atezolizumab	Chemo	NA	Chemo	PD-L1	MAGE-A1	ICI	anti-PD-L1
240	NCT04273061	Investigating the Effects of Atezolizumab in People Whose Tumour DNA or RNA Indicates Possible Sensitivity	CAPTIV-8	Recruiting	No Results Available	Breast Cancer|Lung Cancer|Gastrointestinal Cancer|Genitourinary Cancer|Gynecologic Cancer|Sarcoma|Unknown Primary Tumors|Head and Neck Cancer|Skin Cancer	Drug: Atezolizumab	Overall response rate (ORR) in each tumour-defined cohort, as defined by RECIST 1.1|Progression-free survival (PFS) in each tumour-defined cohort from the initiation of atezolizumab|Clinical benefit rate (CBR) in each tumour-defined cohort at the 18-week follow-up scan|Overall survival (OS) in each tumour-defined cohort from the initiation of atezolizumab|Quality-adjusted survival in each tumour-…	British Columbia Cancer Agency|Hoffmann-La Roche	All	18 Years and older Â (Adult, Older Adult)	Phase 2	200	Other|Industry	Interventional	Allocation: Non-Randomized|Intervention Model: Parallel Assignment|Masking: None (Open Label)|Primary Purpose: Treatment	H19-04010	2020-06-17	2024-10-01	2024-10-01	2020-02-17		2020-06-22	BC Cancer, Vancouver, British Columbia, Canada		https://ClinicalTrials.gov/show/NCT04273061	2020	2024	Phase 2	non	Meta	ICI	mono	atezolizumab	NA	NA	Chemo	PD-L1		ICI	anti-PD-L1
127	NCT02530489	Nab-Paclitaxel and Atezolizumab Before Surgery in Treating Patients With Triple Negative Breast Cancer		Active, not recruiting	No Results Available	Breast Adenocarcinoma|Invasive Breast Carcinoma|Triple-Negative Breast Carcinoma	Drug: Atezolizumab|Drug: Nab-paclitaxel	Pathologic complete response (pCR)/residual cancer burden (RCB)-0 + RCB-I responses in patients with triple-negative breast cancer|Progression free survival (PFS)|Overall survival (OS)	M.D. Anderson Cancer Center	All	18 Years and older Â (Adult, Older Adult)	Phase 2	37	Other	Interventional	Allocation: N/A|Intervention Model: Single Group Assignment|Masking: None (Open Label)|Primary Purpose: Treatment	2014-1043|NCI-2015-01537	2016-02-04	2022-02-28	2023-02-28	2015-08-21		2021-04-08	M D Anderson Cancer Center, Houston, Texas, United States		https://ClinicalTrials.gov/show/NCT02530489	2016	2022	Phase 2	yes	Neoadj	ICI	NA	atezolizumab	Chemo	NA	Chemo	PD-L1	NA	ICI	anti-PD-L1
150	NCT03199885	Testing the Drug Atezolizumab or Placebo With Usual Therapy in First-Line HER2-Positive Metastatic Breast Cancer		Recruiting	No Results Available	Breast Adenocarcinoma|Metastatic Breast Adenocarcinoma|Recurrent Breast Carcinoma|Stage III Breast Cancer AJCC v7|Stage IIIA Breast Cancer AJCC v7|Stage IIIB Breast Cancer AJCC v7|Stage IIIC Breast Cancer AJCC v7|Stage IV Breast Cancer AJCC v6 and v7|Unresectable Breast Carcinoma	Drug: Atezolizumab|Drug: Paclitaxel|Biological: Pertuzumab|Other: Placebo Administration|Other: Quality-of-Life Assessment|Biological: Trastuzumab	Progression free survival|Overall survival|Overall objective response|Duration of objective response|Cumulative incidence of brain metastases|Frequency of adverse events, including late immune-related toxicities	National Cancer Institute (NCI)|NRG Oncology	All	18 Years and older Â (Adult, Older Adult)	Phase 3	600	NIH|Other	Interventional	Allocation: Randomized|Intervention Model: Parallel Assignment|Masking: Triple (Participant, Care Provider, Investigator)|Primary Purpose: Treatment	NCI-2017-01119|NRG-BR004|U10CA180868	2019-03-12	2023-01-31	2023-01-31	2017-06-27		2021-04-15	University of Alabama at Birmingham Cancer Center, Birmingham, Alabama, United States|Katmai Oncology Group, Anchorage, Alaska, United States|Banner MD Anderson Cancer Center, Gilbert, Arizona, United States|CTCA at Western Regional Medical Center, Goodyear, Arizona, United States|Baptist Memorial Hospital and Fowler Family Cancer Center - Jonesboro, Jonesboro, Arkansas, United States|Kaiser Perm…		https://ClinicalTrials.gov/show/NCT03199885	2019	2023	Phase 3	yes	Meta	ICI	NA	atezolizumab	Chemo	NA	Chemo	PD-L1	NA	ICI	anti-PD-L1
136	NCT03256344	Study of Talimogene Laherparepvec With Atezolizumab for Triple Negative Breast Cancer and Colorectal Cancer With Liver Metastases		Active, not recruiting	No Results Available	Metastatic Triple Negative Breast Cancer|Metastatic Colorectal Cancer	Biological: Talimogene Laherparepvec|Biological: Atezolizumab	Subject's incidence of dose limiting toxicities (DLTs)|Objective response rate (ORR)|Best overall response (BOR)|Duration of response (DOR)|Disease control rate (DCR)|Durable response rate (DRR)|Progression-free survival (PFS)|Overall survival (OS)|Lesion level responses in injected and uninjected tumor lesions	Amgen|Roche-Genentech	All	18 Years to 99 Years Â (Adult, Older Adult)	Phase 1	36	Industry	Interventional	Allocation: N/A|Intervention Model: Single Group Assignment|Masking: None (Open Label)|Primary Purpose: Other	20140299	2018-03-19	2020-05-26	2022-08-25	2017-08-22		2020-12-11	Research Site, Los Angeles, California, United States|Research Site, New York, New York, United States|Research Site, Stony Brook, New York, United States|Research Site, Liverpool, New South Wales, Australia|Research Site, Clayton, Victoria, Australia|Research Site, Murdoch, Western Australia, Australia|Research Site, Nedlands, Western Australia, Australia|Research Site, Bruxelles, Belgium|Resear…		https://ClinicalTrials.gov/show/NCT03256344	2018	2020	Phase 1	yes	Meta	ICI	Virus	atezolizumab	Virus	talimogene latherparepvec	Chemo	PD-L1	NA	ICI	anti-PD-L1
5	NCT03147040	AssessinG Efficacy of Carboplatin and ATezOlizumab in Metastatic Lobular Breast Cancer	GELATO	Recruiting	No Results Available	Breast Cancer	Drug: Carboplatin|Drug: Atezolizumab	Number of patients free of progression at 6 months|Number of patients free of progression at 6 months in the IR profile subgroup|Number of patients free of progression at 6 months in the non- IR profile subgroup|Number of patients free of progression at 12 months|Objective Response Rate|Incidence of Treatment-Emergent Adverse Events (Safety and Tolerability)|Overall Survival	The Netherlands Cancer Institute|Roche Pharma AG	All	18 Years and older Â (Adult, Older Adult)	Phase 2	40	Other|Industry	Interventional	Allocation: N/A|Intervention Model: Single Group Assignment|Masking: None (Open Label)|Primary Purpose: Treatment	M17GEL	2017-11-02	2022-07-01	2029-07-01	2017-05-10		2021-01-22	Antoni van Leeuwenhoek, Amsterdam, Netherlands|UMCG, Groningen, Netherlands|Maastricht University Medical Center, Maastricht, Netherlands|Erasmus Medical Center Cancer Institute, Rotterdam, Netherlands		https://ClinicalTrials.gov/show/NCT03147040	2017	2022	Phase 2	yes	Meta	ICI	NA	atezolizumab	Chemo	NA	Chemo	PD-L1	NA	ICI	anti-PD-L1
18	NCT01898117	Triple-B Study;Carboplatin-cyclophosphamide Versus Paclitaxel With or Without Atezolizumab as First-line Treatment in Advanced Triple Negative Breast Cancer	Triple-B	Recruiting	No Results Available	Breast Cancer	Drug: Carbo/cyclo|Drug: Carbo/cyclo + atezolizumab|Drug: Paclitaxel|Drug: Paclitaxel + Atezolizumab	Validate the BRCA-like test|Improvement of objective response by adding atezolizumab|Define predictive biomarkers for objective response gain|Define predictive biomarkers for PFS gain|Determine PFS in BRCA like TNBC|Determine PFS in non BRCA like TNBC|Overall survival (OS)|Toxicity of all study regimens|Determine PFS in cross over|Determine PFS in TNBC molecular subtypes	The Netherlands Cancer Institute|Borstkanker Onderzoek Groep|Roche Pharma AG	All	Child, Adult, Older Adult	Phase 2	304	Other|Industry	Interventional	Allocation: Randomized|Intervention Model: Factorial Assignment|Masking: None (Open Label)|Primary Purpose: Treatment	M13TNB|2013-001484-23|NL44403.031.13	2013-07-01	2021-12-01	2030-12-01	2013-07-12		2021-01-22	MCA, Alkmaar, Netherlands|Noordwest Ziekenhuis Groep, Alkmaar, Netherlands|ZGT, Almelo, Netherlands|Meander Medisch Centrum, Amersfoort, Netherlands|BovenIJ, Amsterdam, Netherlands|Netherlands Cancer Institute, Amsterdam, Netherlands|AZVU, Amsterdam, Netherlands|OLVG, Amsterdam, Netherlands|Gelre Ziekenhuis, Apeldoorn, Netherlands|Rijnstate, Arnhem, Netherlands|Lievensberg ziekenhuis, Bergen op Z…		https://ClinicalTrials.gov/show/NCT01898117	2013	2021	Phase 2	yes	Meta	ICI	NA	atezolizumab	Chemo	NA	Chemo	PD-L1	NA	ICI	anti-PD-L1
21	NCT03726879	A Study To Evaluate the Efficacy and Safety Of Atezolizumab or Placebo in Combination With Neoadjuvant Doxorubicin + Cyclophosphamide Followed By Paclitaxel + Trastuzumab + Pertuzumab In Early Her2-Positive Breast Cancer	IMpassion050	Active, not recruiting	No Results Available	Breast Cancer	Drug: Atezolizumab|Drug: Placebo|Drug: Doxorubicin|Drug: Cyclophosphamide|Drug: Paclitaxel|Drug: Trastuzumab|Drug: Pertuzumab|Drug: Trastuzumab Emtansine	Percentage of Participants with Pathological Complete Response (pCR) in the PD-L1-Positive Population (IC 1/2/3)|pCR in the ITT Population|Percentage of Participants with pCR Based on Hormone Receptor Status|Percentage of Participants with pCR in the PD-L1-Negative Population|Event-Free Survival (EFS)|Disease-Free Survival (DFS)|Overall Survival (OS)|Mean Changes From Baseline in Function (Role, …	Hoffmann-La Roche|Chugai Pharmaceutical	All	18 Years and older Â (Adult, Older Adult)	Phase 3	454	Industry	Interventional	Allocation: Randomized|Intervention Model: Parallel Assignment|Masking: Double (Participant, Care Provider)|Primary Purpose: Treatment	BO40747	2019-01-11	2021-02-05	2023-08-24	2018-11-01		2021-04-09	HCA Midwest Division, Kansas City, Missouri, United States|New York University Medical Center PRIME; NYU Langone Medical Center, New York, New York, United States|Tennessee Oncology, Nashville, Tennessee, United States|Hospital Sao Rafael - HSR, Salvador, BA, Brazil|Hospital Araujo Jorge; Departamento de Ginecologia E Mama, Goiania, GO, Brazil|Hospital Sao Lucas - PUCRS, Porto Alegre, RS, Brazil|…		https://ClinicalTrials.gov/show/NCT03726879	2019	2021	Phase 3	yes	Neoadj	ICI	NA	atezolizumab	Chemo	NA	Chemo	PD-L1	NA	ICI	anti-PD-L1
252	NCT03289962	A Study of Autogene Cevumeran (RO7198457) as a Single Agent and in Combination With Atezolizumab in Participants With Locally Advanced or Metastatic Tumors		Recruiting	No Results Available	Melanoma|Non-Small Cell Lung Cancer|Bladder Cancer|Colorectal Cancer|Triple Negative Breast Cancer|Renal Cancer|Head and Neck Cancer|Other Solid Cancers	Drug: Autogene cevumeran|Drug: Atezolizumab	Percentage of Participants with Dose-Limiting Toxicities (DLTs)|MTD/Recommended Phase 2 Dose (RP2D) of Autogene Cevumeran|Percentage of Participants with Adverse Events (AEs)|Percentage of Participants with Immune-Mediated Adverse Events (imAEs)|Percentage of Participants by Number of Treatment Cycles Received|Dose Intensity of Autogene Cevumeran|Change from Baseline in Targeted Vital Signs|Chang…	Genentech, Inc.|BioNTech SE	All	18 Years and older Â (Adult, Older Adult)	Phase 1	770	Industry	Interventional	Allocation: Non-Randomized|Intervention Model: Sequential Assignment|Masking: None (Open Label)|Primary Purpose: Treatment	GO39733|2017-001475-23	2017-12-21	2024-02-01	2024-02-01	2017-09-21		2021-03-25	HonorHealth Research Institute - Bisgrove, Scottsdale, Arizona, United States|The Los Angeles Clinic, Los Angeles, California, United States|UCSF Comprehensive Cancer Ctr, San Francisco, California, United States|Stanford Cancer Center, Stanford, California, United States|University of Colorado, Aurora, Colorado, United States|Yale University Cancer Center, Smilow Cancer Hospital; Medical Oncolog…		https://ClinicalTrials.gov/show/NCT03289962	2017	2024	Phase 1	non	Meta	ICI	Vaccine	atezolizumab	NA	NA	Chemo	PD-L1			anti-PD-L1
56	NCT04102618	A Window-of-opportunity Study of Pelareorep in Early Breast Cancer	AWARE-1	Recruiting	No Results Available	Breast Cancer	Biological: Pelareorep|Drug: Letrozole|Drug: Atezolizumab|Drug: Trastuzumab	Changes from baseline in a score for tumor cellularity and tumor infiltrating lymphocytes (CelTIL score) in women with operable early breast cancer treated with pelareorep in combination with different therapies.|Changes from baseline in a score for tumor cellularity and tumor infiltrating lymphocytes (CelTIL score) in women with triple-negative breast cancer treated with pelareorep and atezolizu…	Oncolytics Biotech|SOLTI Breast Cancer Research Group	Female	18 Years and older Â (Adult, Older Adult)	Early Phase 1	38	Industry|Other	Interventional	Allocation: Non-Randomized|Intervention Model: Parallel Assignment|Masking: None (Open Label)|Primary Purpose: Treatment	REO 027	2019-03-29	2020-10-01	2020-12-01	2019-09-25		2020-06-22	ICO Badalona, Badalona, Spain|Hospital ClÃ­nic de Barcelona, Barcelona, Spain|Hospital QuirÃ³n Dexeus, Barcelona, Spain|Hospital MoisÃ©s Broggi, Esplugues De Llobregat, Spain|Hospital Fuenlabrada, Madrid, Spain|Hospital La Paz, Madrid, Spain|Hospital Puerta de Hierro de Majadahonda, Madrid, Spain|Hospital Universitario 12 de Octubre, Madrid, Spain|Hospital Universitario FundaciÃ³n JimÃ©nez DÃ­az,…		https://ClinicalTrials.gov/show/NCT04102618	2019	2020	Phase 1	yes	Neoadj	ICI	Virus	atezolizumab	Virus	Endocrine therapy	Chemo	PD-L1	NA	Virus	anti-PD-L1
135	NCT02883062	Carboplatin and Paclitaxel With or Without Atezolizumab Before Surgery in Treating Patients With Newly Diagnosed, Stage II-III Triple-Negative Breast Cancer		Active, not recruiting	No Results Available	Invasive Breast Carcinoma|Stage II Breast Cancer AJCC v6 and v7|Stage IIA Breast Cancer AJCC v6 and v7|Stage IIB Breast Cancer AJCC v6 and v7|Stage III Breast Cancer AJCC v7|Stage IIIA Breast Cancer AJCC v7|Stage IIIB Breast Cancer AJCC v7|Stage IIIC Breast Cancer AJCC v7|Triple-Negative Breast Carcinoma	Drug: Atezolizumab|Drug: Carboplatin|Procedure: Lumpectomy|Procedure: Mastectomy|Drug: Paclitaxel	Increase in tumor infiltrating lymphocyte (TIL) percentage|Increase in pathologic complete response (pCR) rate	National Cancer Institute (NCI)	Female	18 Years and older Â (Adult, Older Adult)	Phase 2	72	NIH	Interventional	Allocation: Randomized|Intervention Model: Parallel Assignment|Masking: None (Open Label)|Primary Purpose: Treatment	NCI-2016-01301|201706104|10013|UM1CA186704	2017-05-17	2021-07-01	2021-07-01	2016-08-30		2021-03-17	Mayo Clinic Hospital in Arizona, Phoenix, Arizona, United States|Mayo Clinic in Arizona, Scottsdale, Arizona, United States|University of California Davis Comprehensive Cancer Center, Sacramento, California, United States|Mayo Clinic in Florida, Jacksonville, Florida, United States|Johns Hopkins University/Sidney Kimmel Cancer Center, Baltimore, Maryland, United States|Siteman Cancer Center at We…		https://ClinicalTrials.gov/show/NCT02883062	2017	2021	Phase 2	yes	Neoadj	ICI	NA	atezolizumab	Chemo	NA	Chemo	PD-L1	NA	ICI	anti-PD-L1
14	NCT02425891	A Study of Atezolizumab in Combination With Nab-Paclitaxel Compared With Placebo With Nab-Paclitaxel for Participants With Previously Untreated Metastatic Triple-Negative Breast Cancer (IMpassion130)		Active, not recruiting	No Results Available	Triple Negative Breast Cancer	Drug: Atezolizumab (MPDL3280A), an engineered anti-PDL1 antibody|Drug: Nab-Paclitaxel|Drug: Placebo	Progression Free Survival (PFS) According to Response Evaluation Criteria in Solid Tumors (RECIST) Version 1.1 (v1.1) in all Randomized Participants|PFS According to RECIST v1.1 in Participants with Detectable Programmed Death-Ligand 1 (PD-L1)|Overall Survival (OS) in all Randomized Participants|OS in Participants with Detectable PD-L1|Percentage of Participants With an Objective Response of Comp…	Hoffmann-La Roche	All	18 Years and older Â (Adult, Older Adult)	Phase 3	900	Industry	Interventional	Allocation: Randomized|Intervention Model: Parallel Assignment|Masking: Double (Participant, Investigator)|Primary Purpose: Treatment	WO29522|2014-005490-37	2015-06-23	2020-04-14	2021-07-30	2015-04-24		2021-02-11	University of Alabama at Birmingham, Birmingham, Alabama, United States|Highlands Oncology Group, Springdale, Arkansas, United States|Kaiser Permanente of Northern California, Oakland, California, United States|Emad Ibrahim, Md, Inc, Redlands, California, United States|Univ of Calif, San Francisco; Breast Cancer Center, San Francisco, California, United States|Kaiser Permanente - San Marcos, San …		https://ClinicalTrials.gov/show/NCT02425891	2015	2020	Phase 3	yes	Meta	ICI	NA	atezolizumab	Chemo	NA	Chemo	PD-L1	NA	ICI	anti-PD-L1
32	NCT03756298	Efficacy and Safety of Atezolizumab Plus Capecitabine Adjuvant Therapy for Triple Receptor-Negative Breast Cancer		Recruiting	No Results Available	Triple Negative Breast Cancer	Drug: Atezolizumab|Drug: Capecitabine	5-yr invasive disease-free survival (IDFS) rate	National Cancer Center, Korea	All	19 Years and older Â (Adult, Older Adult)	Phase 2	284	Other	Interventional	Allocation: Randomized|Intervention Model: Parallel Assignment|Masking: Triple (Participant, Care Provider, Investigator)|Primary Purpose: Treatment	ATOX-2018	2019-01-15	2024-01-31	2027-01-31	2018-11-28		2021-03-11	Korea University, Guro hospital, Seoul, Korea, Republic of		https://ClinicalTrials.gov/show/NCT03756298	2019	2024	Phase 2	yes	Adj	ICI	NA	atezolizumab	Chemo	NA	Chemo	PD-L1	NA	ICI	anti-PD-L1
31	NCT03206203	Carboplatin With or Without Atezolizumab in Treating Patients With Stage IV Triple Negative Breast Cancer		Active, not recruiting	No Results Available	Triple Negative Breast Cancer|Stage IV Breast Cancer|HER2 Negative|Invasive Breast Cancer	Drug: Atezolizumab|Drug: Carboplatin|Other: Laboratory Biomarker|Other: Quality-of-Life Assessment	Progression free survival (PFS)|Overall response rate (ORR)|Clinical benefit rate (CBR)|Duration of response (DOR)|Overall survival (OS)	Vanderbilt-Ingram Cancer Center|National Cancer Institute (NCI)|Genentech, Inc.	All	18 Years and older Â (Adult, Older Adult)	Phase 2	106	Other|NIH|Industry	Interventional	Allocation: Randomized|Intervention Model: Crossover Assignment|Masking: None (Open Label)|Primary Purpose: Treatment	VICC BRE 15136|NCI-2017-01150	2017-08-29	2022-11-01	2023-11-01	2017-07-02		2020-10-14	Georgetown University Lombardi Comprehensive Cancer Center, Washington, District of Columbia, United States|Indiana University Health Melvin Bren Simon Cancer Center, Indianapolis, Indiana, United States|Johns Hopkins University Sidney Kimmel Comprehensive Cancer Center, Baltimore, Maryland, United States|University of North Carolina at Chapel Hill, Chapel Hill, North Carolina, United States|Univ…		https://ClinicalTrials.gov/show/NCT03206203	2017	2022	Phase 2	yes	Meta	ICI	NA	atezolizumab	Chemo	NA	Chemo	PD-L1	NA	ICI	anti-PD-L1
10	NCT03125902	A Study of Atezolizumab and Paclitaxel Versus Placebo and Paclitaxel in Participants With Previously Untreated Locally Advanced or Metastatic Triple Negative Breast Cancer (TNBC)	IMpassion131	Active, not recruiting	Has Results	Triple-Negative Breast Cancer	Drug: Atezolizumab (MPDL3280A), an engineered anti-PDL1 antibody|Drug: Atezolizumab Placebo|Drug: Paclitaxel	Progression-Free Survival (PFS) Assessed Using Response Evaluation Criteria in Solid Tumors Version 1.1 (RECIST v1.1) in the Subpopulation With Programmed Death-Ligand 1 (PD-L1)-Positive Tumour Status|Progression-Free Survival (PFS) Assessed Using Response Evaluation Criteria in Solid Tumors Version 1.1 (RECIST v1.1) in the Intent-to-Treat (ITT) Population|Overall Survival (OS) in the PD-L1-Posit…	Hoffmann-La Roche	All	18 Years and older Â (Adult, Older Adult)	Phase 3	651	Industry	Interventional	Allocation: Randomized|Intervention Model: Parallel Assignment|Masking: Double (Participant, Investigator)|Primary Purpose: Treatment	MO39196|2016-004024-29	2017-08-25	2019-11-15	2021-12-02	2017-04-24	2021-01-07	2021-02-11	Stanford Cancer Center, Stanford, California, United States|Florida Cancer Specialists; Department of Oncology, Fort Myers, Florida, United States|Florida Cancer Specialist, North Region, Saint Petersburg, Florida, United States|Northwest Georgia Oncology Centers PC - Marietta, Marietta, Georgia, United States|HCA Midwest Health, Kansas City, Missouri, United States|The Valley Hospital, Paramus, …	"Statistical Analysis Plan", https://ClinicalTrials.gov/ProvidedDocs/02/NCT03125902/SAP_000.pdf|"Study Protocol", https://ClinicalTrials.gov/ProvidedDocs/02/NCT03125902/Prot_001.pdf	https://ClinicalTrials.gov/show/NCT03125902	2017	2019	Phase 3	yes	Meta	ICI	NA	atezolizumab	Chemo	NA	Chemo	PD-L1	NA	ICI	anti-PD-L1
13	NCT04148911	A Study of Atezolizumab Plus Nab-Paclitaxel in the Treatment of Unresectable Locally Advanced or Metastatic PD-L1-Positive Triple-Negative Breast Cancer	EL1SSAR	Recruiting	No Results Available	Triple-Negative Breast Cancer	Drug: Atezolizumab|Drug: Nab-Paclitaxel	Percentage of Participants with treatment-emergent Gradeâ‰¥3 AEs|Percentage of Participants with treatment-emergent Gradeâ‰¥2 imAEs|Percentage of Participants with all treatment-emergent AEs|Percentage of Participants with treatment-emergent SAEs|Overall survival (OS) in ITT Population|Overall survival (OS) in PD-L1-Positive Tumor Status Population|Progression Free Survival (PFS) in ITT Populatio…	Hoffmann-La Roche	All	18 Years and older Â (Adult, Older Adult)	Phase 3	180	Industry	Interventional	Allocation: N/A|Intervention Model: Single Group Assignment|Masking: None (Open Label)|Primary Purpose: Treatment	MO39874|2019-002488-91	2019-12-17	2024-10-30	2024-10-30	2019-11-04		2021-04-14	Cemic; Oncologia Clinica, Buenos Aires, Argentina|Instituto de Investigaciones Metabolicas (Idim), Ciudad Autonoma de Buenos Aires, Argentina|Sanatorio de la Mujer, Rosario, Argentina|Instituto de Radiomedicina, IRAM, Santiago, Chile|Pontificia Universidad Catolica de Chile; Centro Del CÃ¡ncer, Santiago, Chile|Cancer Hospital , Chinese Academy of Medical, Beijing City, China|The 307th Hospital of…		https://ClinicalTrials.gov/show/NCT04148911	2019	2024	Phase 3	yes	Meta	ICI	NA	atezolizumab	Chemo	NA	Chemo	PD-L1	NA	ICI	anti-PD-L1
44	NCT02620280	Neoadjuvant Therapy in TRIPle Negative Breast Cancer With antiPDL1	NeoTRIPaPDL1	Active, not recruiting	No Results Available	Invasive Ductal Breast Carcinoma	Drug: Carboplatin|Drug: Abraxane|Drug: MPDL3280A|Procedure: Surgery|Drug: Anthra	Event Free Survival (EFS)|Pathological complete response (pCR)|Clinical objective response|Distant Event Free Survival (DEFS)|Number of participants with adverse events as a Measure of Safety and Tolerability	Fondazione Michelangelo	Female	18 Years and older Â (Adult, Older Adult)	Phase 3	278	Other	Interventional	Allocation: Randomized|Intervention Model: Parallel Assignment|Masking: None (Open Label)|Primary Purpose: Treatment	FM-14-B02|2014-005017-23	2016-04-01	2022-05-01	2022-10-01	2015-12-02		2019-08-08	Brustgesundheitzentrum Tirol, Univ. Frauenklinik Innsbruck, Innsbruck, Austria|UniversitÃ¤tsklinik fÃ¼r Innere Medizin III, mit HÃ¤matologie, internistischer Onkologie, HÃ¤mostaseologie, Infektiologie, Rheumatologie und Onkologisches Zentrum, Salzburg, Austria|Klinikum Augsburg International Patient Service, Augsburg, Germany|Frauenarzt-Zentrum-Zehlendorf, Berlin, Germany|Augusta-Kranken-Anstalt …		https://ClinicalTrials.gov/show/NCT02620280	2016	2022	Phase 3	yes	Neoadj	ICI	NA	atezolizumab	Chemo	NA	Chemo	PD-L1	NA	ICI	anti-PD-L1
53	NCT02914470	Carboplatin-cyclophosphamide Combined With Atezolizumab	PROLOG	Completed	No Results Available	Breast Cancer|Cervix Cancer|Ovarian Cancer|Endometrial Cancer	Drug: carbplatin, cyclophophamide, atezolizumab	Toxicity; Incidence of toxicity, graded according to National Cancer Institute Common Toxicity Criteria (NCI-CTC) version 4.03|Overall Response Rate	The Netherlands Cancer Institute|Roche Pharma AG	All	18 Years and older Â (Adult, Older Adult)	Phase 1	12	Other|Industry	Interventional	Allocation: N/A|Intervention Model: Single Group Assignment|Masking: None (Open Label)|Primary Purpose: Treatment	N16LOG	2017-01-01	2017-08-01	2020-10-01	2016-09-26		2021-01-22	Antoni van Leeuwenhoek, Amsterdam, Netherlands		https://ClinicalTrials.gov/show/NCT02914470	2017	2017	Phase 1	non	Meta	ICI	NA	atezolizumab	Chemo	NA	Chemo	PD-L1			anti-PD-L1
60	NCT04249167	Cryoablation, Atezolizumab/Nab-paclitaxel for Locally Advanced or Metastatic Triple Negative Breast Cancer		Active, not recruiting	No Results Available	Anatomic Stage III Breast Cancer AJCC v8|Anatomic Stage IIIA Breast Cancer AJCC v8|Anatomic Stage IIIB Breast Cancer AJCC v8|Anatomic Stage IIIC Breast Cancer AJCC v8|Anatomic Stage IV Breast Cancer AJCC v8|Locally Advanced Breast Carcinoma|Metastatic Triple-Negative Breast Carcinoma|Prognostic Stage III Breast Cancer AJCC v8|Prognostic Stage IIIA Breast Cancer AJCC v8|Prognostic Stage IIIB Breas…	Drug: Atezolizumab|Procedure: Cryosurgery|Drug: Nab-paclitaxel	Safety and Feasibility of cryoablation with systemic atezolizumab/nab-paclitaxel|Abscopal response in the distant non-cryoablated site(s)|Systemic effector cell and cytokine responses|Overall survival|Disease-specific survival|Progression-free survival	Mayo Clinic|National Cancer Institute (NCI)	Female	18 Years and older Â (Adult, Older Adult)	Early Phase 1	5	Other|NIH	Interventional	Allocation: N/A|Intervention Model: Single Group Assignment|Masking: None (Open Label)|Primary Purpose: Treatment	MC2031|NCI-2020-00333|19-008704|P30CA015083	2020-01-23	2021-12-31	2021-12-31	2020-01-30		2021-03-15	Mayo Clinic in Florida, Jacksonville, Florida, United States		https://ClinicalTrials.gov/show/NCT04249167	2020	2021	Phase 1	yes	Meta	ICI	NA	atezolizumab	Chemo	Other	Chemo	PD-L1	NA	ICI	anti-PD-L1
66	NCT03232593	A Study of Atezolizumab (TecentriqÂ®) in Ministry of Food and Drug Safety (MFDS)-Approved Indication(s)		Recruiting	No Results Available	Urothelial Carcinoma|Carcinoma, Non-Small Cell Lung|Small Cell Lung Carcinoma|Triple Negative Breast Carcinoma|Hepatocellular Carcinoma	Drug: Atezolizumab	Percentage of Participants With Adverse Events (AEs) and Serious AEs (SAEs)|Percentage of Participants With Complete Response (CR) Assessed per Response Evaluation Criteria in Solid Tumors Version 1.1 (RECIST 1.1)|Percentage of Participants With Partial Response (PR) Assessed per RECIST 1.1|Percentage of Participants With Stable Disease (SD) Assessed per RECIST 1.1|Percentage of Participants With…	Hoffmann-La Roche	All	Child, Adult, Older Adult		3000	Industry	Observational	Observational Model: Cohort|Time Perspective: Prospective	ML39313	2017-11-29	2023-01-11	2023-01-11	2017-07-28		2021-04-20	Inje University Busan Paik Hospital; Hematology-oncology, Busan, Korea, Republic of|Inje University Busan Paik Hospital, Busan, Korea, Republic of|Inje university Haeundae Paik Hospital, Busan, Korea, Republic of|Dong-A University Hospital, Busan, Korea, Republic of|Pusan National University Hospital, Busan, Korea, Republic of|Kosin University Gospel Hospital, Busan, Korea, Republic of|Donga Uni …		https://ClinicalTrials.gov/show/NCT03232593	2017	2023	Observational	non	Meta	ICI	mono	atezolizumab	NA	NA	Chemo	PD-L1			anti-PD-L1
58	NCT04849364	Circulating Tumor DNA Enriched, Genomically Directed Post-neoadjuvant Trial for Patients With Residual Triple Negative Breast Cancer	PERSEVERE	Not yet recruiting	No Results Available	Breast Cancer|Triple Negative Breast Cancer	Drug: Capecitabine|Drug: Talazoparib|Drug: Atezolizumab|Drug: Inavolisib|Other: Treatment of Choice	2 year Disease Free Survival (DFS) ARM 1|2 year Disease Free Survival (DFS) in ARM 2|2 year Disease Free Survival (DFS) in ARM 3|Overall Disease Free Survival (DFS)|Overall Distant Disease Free Survival (DDFS)|1 year Disease Free Survival (DFS)|5 year Overall Survival (OS)|Frequency and Severity of Adverse Events	Bryan Schneider, MD|Genentech, Inc.|Pfizer|Foundation Medicine|Indiana University|Hoosier Cancer Research Network	All	18 Years and older Â (Adult, Older Adult)	Phase 2	197	Other|Industry	Interventional	Allocation: Non-Randomized|Intervention Model: Parallel Assignment|Masking: None (Open Label)|Primary Purpose: Treatment	HCRN BRE18-334	2021-06-01	2024-01-01	2029-01-01	2021-04-19		2021-04-19			https://ClinicalTrials.gov/show/NCT04849364	2021	2024	Phase 2	yes	Neoadj	ICI	NA	atezolizumab	Chemo	PARPi	Chemo	PD-L1	NA	ICI	anti-PD-L1
29	NCT03800836	A Study to Evaluate the Safety and Efficacy of Ipatasertib in Combination With Atezolizumab and Paclitaxel or Nab-Paclitaxel in Participants With Locally Advanced or Metastatic Triple-Negative Breast Cancer		Active, not recruiting	No Results Available	Breast Cancer	Drug: Ipatasertib|Drug: Paclitaxel|Drug: Atezolizumab|Drug: Nab-Paclitaxel|Drug: AC	Cohort 1 and Cohort 4: Percentage of Participants with Objective Response (Complete Response [CR] or Partial Response [PR]), as Assessed by Investigator Based on Response Evaluation Criteria in Solid Tumors (RECIST), Version (v) 1.1|Cohort 1 and Cohort 4: Duration of Confirmed Objective Response, as Determined by the Investigator According to RECIST v1.1|Pathological complete response (pCR) rate …	Hoffmann-La Roche	All	18 Years and older Â (Adult, Older Adult)	Phase 1	140	Industry	Interventional	Allocation: Non-Randomized|Intervention Model: Parallel Assignment|Masking: None (Open Label)|Primary Purpose: Treatment	CO40151|2017-001957-15	2018-02-13	2022-10-29	2022-10-29	2019-01-11		2021-04-13	Pacific Shores Medical Group, Long Beach, California, United States|St Vincents Hospital; Cardiopulmonary transplant Ambulatory Care Dept, Darlinghurst, New South Wales, Australia|Peter MacCallum Cancer Center, East Melbourne, Victoria, Australia|Austin Hospital, Heidelberg, Victoria, Australia|Institut de Cancerologie de l Ouest, Angers, France|Institut Bergonie, Bordeaux, France|Centre Georges …		https://ClinicalTrials.gov/show/NCT03800836	2018	2022	Phase 1	yes	Meta	ICI	NA	atezolizumab	Chemo	PIK3CAi	Chemo	PD-L1	NA	ICI	anti-PD-L1
26	NCT04177108	A Study Of Ipatasertib in Combination With Atezolizumab and Paclitaxel as a Treatment for Participants With Locally Advanced or Metastatic Triple-Negative Breast Cancer.		Active, not recruiting	No Results Available	Triple-Negative Breast Cancer	Drug: Atezolizumab|Drug: Ipatasertib|Drug: Paclitaxel|Drug: Placebo for Atezolizumab|Drug: Placebo for Ipatasertib	Investigator-assessed Progression Free Survival (PFS)|Overall Survival (OS)|Percentage of Participants with Adverse Events (AEs)	Hoffmann-La Roche	All	18 Years and older Â (Adult, Older Adult)	Phase 3	242	Industry	Interventional	Allocation: Randomized|Intervention Model: Parallel Assignment|Masking: Double (Participant, Investigator)|Primary Purpose: Treatment	CO41101|2019-000810-12	2019-11-25	2025-10-10	2025-10-10	2019-11-26		2021-01-19	USA Mitchell Cancer Institute, Mobile, Alabama, United States|Highlands Oncology Group, Springdale, Arkansas, United States|UCLA, Los Angeles, California, United States|Kaiser Permanente-SCPMG; Oncology Research, San Diego, California, United States|Stanford Cancer Center, Stanford, California, United States|Kaiser Permanente - Franklin, Denver, Colorado, United States|Stamford Hospital; BCC, MOH…		https://ClinicalTrials.gov/show/NCT04177108	2019	2025	Phase 3	yes	Meta	ICI	NA	atezolizumab	Chemo	PIK3CAi	Chemo	PD-L1	NA	ICI	anti-PD-L1
95	NCT04770272	Study to Compare a Mono Atezolizumab Window Followed by a Atezolizumab - CTX Therapy With Atezolizumab - CTX Therapy	neoMono	Recruiting	No Results Available	Triple-negative Breast Cancer	Drug: Atezolizumab 840 MG in 14 ML Injection|Drug: Atezolizumab 1200 MG in 20 ML Injection|Drug: Carboplatin|Drug: Paclitaxel|Drug: Epirubicin|Drug: Cyclophosphamide|Procedure: Biopsy Arm A|Procedure: Biopsy Arm B|Procedure: Surgery	Pathological complete response (ypT0/is, ypN0)|Safety Measures|Pathological Complete Response (ypT0/is, ypN0) (ER/PR expression of <1%)|Pathological Complete Response (ypT0, ypN0)|Near Pathological Complete Response (Near pCR)|Pathological Complete Response (no invasive tumor)|Decrease of Ki-67 as continuous predictor|Tumor-infiltrating lymphocytes (TILs)|Complete Cell Cycle Arrest (CCCA)|Low cel…	Palleos Healthcare GmbH|Roche Pharma AG|Phaon Scientific GmbH|University Hospital, Essen|University Hospital Erlangen	All	18 Years and older Â (Adult, Older Adult)	Phase 2	458	Industry|Other	Interventional	Allocation: Randomized|Intervention Model: Parallel Assignment|Masking: None (Open Label)|Primary Purpose: Treatment	Phaon1	2021-03-01	2023-08-01	2026-01-01	2021-02-25		2021-03-03	Marienhospital Bottrop gGmbH; Klinik fÃ¼r Frauenheilkunde und Geburtshilfe;, Bottrop, Germany		https://ClinicalTrials.gov/show/NCT04770272	2021	2023	Phase 2	yes	Neoadj	ICI	NA	atezolizumab	Chemo	Radiation	Chemo	PD-L1	NA	ICI	anti-PD-L1
151	NCT03202316	Atezolizumab, Cobimetinib, and Eribulin in Treating Patients With Chemotherapy Resistant Metastatic Inflammatory Breast Cancer		Recruiting	No Results Available	Recurrent Breast Inflammatory Carcinoma|Stage IV Breast Inflammatory Carcinoma	Drug: Atezolizumab|Drug: Cobimetinib|Drug: Eribulin|Other: Laboratory Biomarker Analysis|Other: Pharmacological Study	Overall response rate (ORR)|Incidence of dose limiting toxicity (DLT) of cobimetinib and atezolizumab (safety lead-in)|Clinical benefit rate (CBR)|Duration of response (DOR)|Progression free survival (PFS)|Overall survival (OS)|Pharmacodynamic markers|Incidence of adverse events	M.D. Anderson Cancer Center	All	18 Years and older Â (Adult, Older Adult)	Phase 2	37	Other	Interventional	Allocation: N/A|Intervention Model: Single Group Assignment|Masking: None (Open Label)|Primary Purpose: Treatment	2016-0890|NCI-2017-01601	2017-08-11	2023-08-11	2024-08-11	2017-06-28		2021-03-03	M D Anderson Cancer Center, Houston, Texas, United States		https://ClinicalTrials.gov/show/NCT03202316	2017	2023	Phase 2	yes	Meta	ICI	NA	atezolizumab	Chemo	Targeted therapy	Chemo	PD-L1	NA	ICI	anti-PD-L1
116	NCT03853707	Ipatasertib in Combination With Carboplatin, Carboplatin/Paclitaxel, or Capecitabine/Atezolizumab in Treating Patients With Metastatic Triple Negative Breast Cancer		Recruiting	No Results Available	Anatomic Stage IV Breast Cancer AJCC v8|Metastatic Triple-Negative Breast Carcinoma|Prognostic Stage IV Breast Cancer AJCC v8	Drug: Atezolizumab|Drug: Capecitabine|Drug: Carboplatin|Drug: Ipatasertib|Drug: Paclitaxel|Other: Quality-of-Life Assessment|Other: Questionnaire Administration	Recommended phase II dose (RP2D) of ipatasertib (Phase I)|Progression-free survival (PFS) (Phase II)|RP2D safety in expanded cohort|Evidence of activity by response rate|Clinical benefit rate|Event-free survival (EFS)|Time-to-treatment failure (TTF)|Overall survival (OS)|Incidence of adverse events|Quality of life Questionnaire	City of Hope Medical Center|National Cancer Institute (NCI)	All	18 Years and older Â (Adult, Older Adult)	Phase 1|Phase 2	40	Other|NIH	Interventional	Allocation: Randomized|Intervention Model: Parallel Assignment|Masking: None (Open Label)|Primary Purpose: Treatment	18496|NCI-2019-00465	2019-03-04	2022-06-21	2022-06-21	2019-02-26		2020-09-07	City of Hope Medical Center, Duarte, California, United States		https://ClinicalTrials.gov/show/NCT03853707	2019	2022	Phase 2	yes	Meta	ICI	NA	atezolizumab	Chemo	Targeted therapy	Chemo	PD-L1	NA	ICI	anti-PD-L1
19	NCT02322814	A Study of Cobimetinib Plus Paclitaxel, Cobimetinib Plus Atezolizumab Plus Paclitaxel, or Cobimetinib Plus Atezolizumab Plus Nab-Paclitaxel as Initial Treatment for Participants With Triple-Negative Breast Cancer That Has Spread		Active, not recruiting	Has Results	Breast Cancer	Drug: Cobimetinib|Drug: Paclitaxel|Drug: Placebo|Drug: Atezolizumab|Drug: Nab-Paclitaxel	Cohort I: Progression-Free Survival, as Determined by Investigator Using Response Evaluation Criteria in Solid Tumors Version 1.1 (RECIST v1.1)|Cohort II, III: Percentage of Participants With Confirmed Overall Response (OR) (Partial Response [PR] or Complete Response [CR]), as Determined by the Investigator Using RECIST v1.1|Cohort I, II, III: Overall Survival (OS)|Cohort I: Percentage of Partici…	Hoffmann-La Roche	All	18 Years and older Â (Adult, Older Adult)	Phase 2	169	Industry	Interventional	Allocation: Randomized|Intervention Model: Parallel Assignment|Masking: None (Open Label)|Primary Purpose: Treatment	WO29479|2014-002230-32	2014-11-25	2018-08-10	2021-03-27	2014-12-23	2019-11-13	2021-02-21	Long Beach Memorial Medical Center; Oncology, Long Beach, California, United States|Mercy Hospital, a Campus of Plantation General Hospital, Miami, Florida, United States|Cancer Specialists of North Florida, Orange Park, Florida, United States|Florida Hospital Cancer Inst, Orlando, Florida, United States|Florida Cancer Research Institute, Plantation, Florida, United States|Cancer Treatment Center…	"Study Protocol and Statistical Analysis Plan", https://ClinicalTrials.gov/ProvidedDocs/14/NCT02322814/Prot_SAP_000.pdf	https://ClinicalTrials.gov/show/NCT02322814	2014	2018	Phase 2	yes	Meta	ICI	NA	atezolizumab	Chemo	Targeted therapy	Chemo	PD-L1	NA	ICI	anti-PD-L1
181	NCT01772004	Avelumab in Metastatic or Locally Advanced Solid Tumors (JAVELIN Solid Tumor)		Completed	No Results Available	Solid Tumors	Drug: Avelumab	Dose Limiting Toxicity|Confirmed Best Overall Response (BOR) as per Response Evaluation Criteria in Solid Tumors (RECIST Version 1.1) for Efficacy Expansion Cohorts|Number of subjects with Treatment-Emergent Adverse Events according to the National Cancer Institute Common Terminology Criteria for Adverse Events (NCI-CTCAE) Version 4.0|Pharmacokinetic parameters: AUC (0-t), AUC (0-infinity), Î»z, …	EMD Serono|Merck KGaA, Darmstadt, Germany	All	18 Years and older Â (Adult, Older Adult)	Phase 1	1758	Industry	Interventional	Allocation: N/A|Intervention Model: Single Group Assignment|Masking: None (Open Label)|Primary Purpose: Treatment	EMR 100070-001|2013-002834-19	2013-01-31	2019-12-16	2019-12-16	2013-01-21		2020-01-29	Cancer Treatment Centers of America - Western Regional Medical Center, Goodyear, Arizona, United States|Scottsdale Healthcare Corporation, Scottsdale, Arizona, United States|Pinnacle Oncology Hematology, Scottsdale, Arizona, United States|Highlands Oncology Group, Rogers, Arkansas, United States|Pacific Cancer Medical Center, Inc., Anaheim, California, United States|California Cancer Associates f…		https://ClinicalTrials.gov/show/NCT01772004	2013	2019	Phase 1	non	Meta	ICI	mono	avelumab	NA	NA	Chemo	PD-L1			anti-PD-L1
24	NCT04732598	A Phase III Study of Bevacizumab and Paclitaxel in Combination With Atezolizumab as a Treatment for Locally Advanced Unresectable or Metastatic Hormone Receptor-positive HER2 Negative Breast Cancer	AMBITION	Recruiting	No Results Available	Breast Cancer	Drug: Paclitaxel + bevacizumab therapy|Drug: Paclitaxel + bevacizumab + atezolizumab	Progression-free Survival (investigator-assessed)|Progression-free survival (blinded independent central review)|Overall survival|Response rate (investigator-assessed)|Duration of response (investigator-assessed)|Response rate (blinded independent central review)|Duration of response (blinded independent central review)|Incidence of adverse events|Incidence of serious adverse events|Incidence of …	Japanese Foundation for Cancer Research|Chugai Pharmaceutical	All	20 Years and older Â (Adult, Older Adult)	Phase 3	280	Other|Industry	Interventional	Allocation: Randomized|Intervention Model: Parallel Assignment|Masking: None (Open Label)|Primary Purpose: Treatment	JCOG1919E	2021-01-21	2025-06-30	2025-06-30	2021-02-01		2021-03-03	Cancer Institute Hospital of JFCR, Tokyo, Japan		https://ClinicalTrials.gov/show/NCT04732598	2021	2025	Phase 3	yes	Meta	ICI	NA	atezolizumab	Chemo	Targeted therapy	Chemo	PD-L1	NA	ICI	anti-PD-L1
33	NCT04408118	First Line Atezolizumab, Paclitaxel, and Bevacizumab (AvastinÂ®) in mTNBC	ATRACTIB	Recruiting	No Results Available	Metastatic Breast Cancer|Advanced Breast Cancer|Triple Negative Breast Cancer	Drug: Atezolizumab|Drug: Paclitaxel|Drug: Bevacizumab	PFS (Progression-free Survival)|Efficacy (TTR)|Efficacy (ORR)|Efficacy (CBR)|Efficacy (DoR)|Efficacy (OS)|Efficacy (Best percentage of change of target tumor lesions)|Safety AEs and SAEs|Exploratory objectives (irPFS)|Exploratory objectives (irORR)|Exploratory objectives (molecular markers)	MedSIR|Hoffmann-La Roche	All	18 Years and older Â (Adult, Older Adult)	Phase 2	100	Other|Industry	Interventional	Allocation: N/A|Intervention Model: Single Group Assignment|Masking: None (Open Label)|Primary Purpose: Treatment	MedOPP150|2019-001503-20	2020-10-05	2022-10-01	2023-04-01	2020-05-29		2020-11-25	Istituto Nazionale Tumori IRCCS Fondazione G. Pascale, Naples, Italy|Istituto Oncologico Veneto IRCCS, Padova, Italy|Hospital Prof. Doutor Fernando da Fonseca EPE, Amadora, Portugal|Champalimaud Foundation, Lisbon, Portugal|Centro Hospitalar UniversitÃ¡rio do Porto, Porto, Portugal|Hospital de DÃ©nia-MarinaSalud, DÃ©nia, Alicante, Spain|Hospital Universitario La Ribera, Alzira, Spain|Instituto de…		https://ClinicalTrials.gov/show/NCT04408118	2020	2022	Phase 2	yes	Meta	ICI	NA	atezolizumab	Chemo	Targeted therapy	Chemo	PD-L1	NA	ICI	anti-PD-L1
64	NCT04551885	FT516 in Combination With Monoclonal Antibodies in Advanced Solid Tumors		Recruiting	No Results Available	Solid Tumor, Adult	Drug: FT516|Drug: Avelumab|Drug: Cyclophosphamide|Drug: Fludarabine|Drug: IL-2	Incidence of dose-limiting toxicities within each dose level cohort|Nature of dose-limiting toxicities within each dose level cohort|Incidence, nature and severity of adverse events|Investigator-assessed duration of response (DOR)|Disease control rate|Progression Free Survival (PFS)|Overall Survival (OS)|Determination of PK of FT516 in peripheral blood	Fate Therapeutics	All	18 Years and older Â (Adult, Older Adult)	Phase 1	27	Industry	Interventional	Allocation: N/A|Intervention Model: Sequential Assignment|Masking: None (Open Label)|Primary Purpose: Treatment	FT516-102	2020-09-07	2022-08-01	2037-08-01	2020-09-16		2021-03-05	University of Minnesota Masonic Cancer Center, Minneapolis, Minnesota, United States|Hackensack University Medical Center/John Theurer Cancer Center, Hackensack, New Jersey, United States|MD Anderson Cancer Center, Houston, Texas, United States		https://ClinicalTrials.gov/show/NCT04551885	2020	2022	Phase 1	non	Meta	ICI	CAR-T	avelumab	Chemo	NA	Chemo	PD-L1			anti-PD-L1
184	NCT02630368	A Study of Metronomic CP and JX-594 in Patients With Advanced Breast Cancer and Advanced Soft-tissue Sarcoma (METROmaJX)	METROmaJX	Recruiting	No Results Available	Solid Tumors|Soft-tissue Sarcoma|Breast Cancer	Drug: Cyclophosphamide and JX-594 dose escalation|Drug: Cyclophosphamide and JX-594|Drug: Cyclophosphamide|Drug: Avelumab and JX-594 and Cyclophosphamide	Phase Ib : Maximum Tolerated Dose evaluated on the first cycle (D1 to D28) of the combination of JX-594 And metronomic cyclophosphamide|Phase II : Advanced soft-tissue sarcoma: Assessment of the antitumor activity of the association of JX-594 and metronomic cyclophosphamide based on 6 month non-progression (CR, PR or SD more than 24 weeks) following RECIST v1.1 criteria|Phase II : Advanced Breast…	Institut BergoniÃ©|National Cancer Institute, France|Fondation ARC|Merck Sharp & Dohme Corp.|Transgene	All	18 Years and older Â (Adult, Older Adult)	Phase 1|Phase 2	197	Other|Industry	Interventional	Allocation: Randomized|Intervention Model: Parallel Assignment|Masking: None (Open Label)|Primary Purpose: Treatment	IB 2014-02|2014-001078-33	2015-09-18	2023-05-01	2024-11-01	2015-12-15		2020-10-23	Institut Bergonie, Bordeaux, France		https://ClinicalTrials.gov/show/NCT02630368	2015	2023	Phase 2	non	Meta	ICI	Virus	avelumab	Chemo	NA	Chemo	PD-L1			anti-PD-L1
199	NCT04739670	Evaluating the Efficacy and Safety of Bevacizumab, Carboplatin, Gemcitabine and Atezolizumab in Breast Cancer	BELLA	Not yet recruiting	No Results Available	Metastatic Triple Negative Breast Cancer	Drug: Atezolizumab|Drug: Bevacizumab|Drug: Gemcitabine|Drug: Carboplatin	Progression-free survival (PFS)|Adverse events (AEs)|Objective Response Rate(ORR)|Duration of response (DOR)|Overall survival (OS)	Peter MacCallum Cancer Centre, Australia	All	18 Years to 100 Years Â (Adult, Older Adult)	Phase 2	31	Other	Interventional	Allocation: N/A|Intervention Model: Single Group Assignment|Masking: None (Open Label)|Primary Purpose: Treatment	19/002	2021-02-01	2025-09-01	2025-09-30	2021-02-05		2021-02-05			https://ClinicalTrials.gov/show/NCT04739670	2021	2025	Phase 2	yes	Meta	ICI	NA	atezolizumab	Chemo	Targeted therapy	Chemo	PD-L1	NA	ICI	anti-PD-L1
20	NCT03280563	A Study of Multiple Immunotherapy-Based Treatment Combinations in Hormone Receptor (HR)-Positive Human Epidermal Growth Factor Receptor 2 (HER2)-Negative Breast Cancer	MORPHEUS HR+BC	Recruiting	No Results Available	Breast Neoplasms	Drug: Atezolizumab (MPDL3280A), an engineered anti-programmed death-ligand 1 (PD-L1) antibody|Drug: Bevacizumab|Drug: Entinostat|Drug: Exemestane|Drug: Fulvestrant|Drug: Ipatasertib|Drug: Tamoxifen|Drug: Abemaciclib	Percentage of Participants with Objective Response during Stage 1 According to Response Evaluation Criteria in Solid Tumors (RECIST) Version (v) 1.1|Progression-Free Survival during Stage 1 According to RECIST v1.1|Percentage of Participants with Clinical Benefit during Stage 1 According to RECIST v1.1|Overall Survival during Stage 1|Percentage of Participants Alive at 18 Months during Stage 1|Du…	Hoffmann-La Roche	Female	18 Years and older Â (Adult, Older Adult)	Phase 1|Phase 2	126	Industry	Interventional	Allocation: Randomized|Intervention Model: Sequential Assignment|Masking: None (Open Label)|Primary Purpose: Treatment	CO39611|2017-000335-14	2017-12-26	2022-12-20	2024-03-20	2017-09-12		2021-03-09	University of Alabama at Birmingham, Birmingham, Alabama, United States|Cedars-Sinai Medical Center, Los Angeles, California, United States|UCSF Helen Diller Family CCC, San Francisco, California, United States|Stanford Cancer Institute, Stanford, California, United States|Los Angeles Biomedical Research Institute at Harbor-UCLA Medical Center, Torrance, California, United States|Wellness Oncolog…		https://ClinicalTrials.gov/show/NCT03280563	2017	2022	Phase 2	yes	Meta	ICI	NA	atezolizumab	Endocrine therapy	CDK4/6i	Endocrine therapy	PD-L1	NA	ICI	anti-PD-L1
92	NCT04630210	Investigating Atezolizumab in Newly Diagnosed ER Positive Breast Cancer Patients According to Their AdipOsity	AteBrO	Not yet recruiting	No Results Available	Breast Cancer	Drug: Letrozole|Drug: Atezolizumab	Ki67 decrease|sTIL increase	Universitaire Ziekenhuizen Leuven|KU Leuven	Female	18 Years to 75 Years Â (Adult, Older Adult)	Early Phase 1	120	Other	Interventional	Allocation: Randomized|Intervention Model: Parallel Assignment|Masking: None (Open Label)|Primary Purpose: Basic Science	S63893	2021-02-01	2025-01-31	2025-01-31	2020-11-16		2020-11-16			https://ClinicalTrials.gov/show/NCT04630210	2021	2025	Phase 1	yes	Neoadj	ICI	NA	atezolizumab	Endocrine therapy	NA	Endocrine therapy	PD-L1	NA	ICI	anti-PD-L1
42	NCT04819243	PALbociclib Endocrine Therapy Followed by Talazo vs. Talazoz-Atezo Study	Young-PALETTA	Not yet recruiting	No Results Available	Premenopausal HR+/HER2- Metastatic Breast Cancer	Drug: Pabociclib, Endocrine, Talazoparib, Atezolizumab|Drug: Pabociclib, Endocrine, Talazoparib,	2nd Progression free survival (PFS)|Composite PFS (1st PFS + 2nd PFS)|Overall survival (OS)|Toxicity assessment|Quality of Life (QoL)	Samsung Medical Center	Female	19 Years and older Â (Adult, Older Adult)	Phase 2	180	Other	Interventional	Allocation: Randomized|Intervention Model: Parallel Assignment|Masking: None (Open Label)|Primary Purpose: Treatment	2021-01-075	2021-09-01	2021-09-30	2027-12-31	2021-03-26		2021-04-01	Samsung mendical Center, Seoul, Korea, Republic of		https://ClinicalTrials.gov/show/NCT04819243	2021	2021	Phase 2	yes	Meta	ICI	NA	atezolizumab	Endocrine therapy	PARPi	Endocrine therapy	PD-L1	NA	ICI	anti-PD-L1
78	NCT02811497	Study of Azacitidine and Durvalumab in Advanced Solid Tumors	METADUR	Completed	No Results Available	Microsatellite Stable Colorectal Carcinoma|Platinum Resistant Epithelial Ovarian Cancer Type II|Estrogen Receptor Positive and HER2 Negative Breast Cancer	Drug: Azacitidine|Drug: Durvalumab	Overall response rate (ORR)|Disease Control Rate (DCR)|Progression-free survival (PFS)|Overall survival (OS)|Incidence of treatment-emergent adverse events (AEs)	University Health Network, Toronto	All	18 Years and older Â (Adult, Older Adult)	Phase 2	28	Other	Interventional	Allocation: N/A|Intervention Model: Single Group Assignment|Masking: None (Open Label)|Primary Purpose: Treatment	METADUR-001	2016-09-01	2018-11-08	2020-08-04	2016-06-23		2021-04-01	Princess Margaret Cancer Centre, Toronto, Ontario, Canada		https://ClinicalTrials.gov/show/NCT02811497	2016	2018	Phase 2	non	Meta	ICI	NA	durvalumab	Chemo	NA	Chemo	PD-L1			anti-PD-L1
6	NCT02708680	Randomized Phase 2 Study of Atezolizumab and Entinostat in Patients With aTN Breast Cancer With Phase 1b Lead In		Unknown status	No Results Available	Breast Cancer	Drug: entinostat|Drug: atezolizumab|Drug: Placebo	Determination of DLT and the MTD and/or RP2D|Duration of Progression-free survival using RECIST 1.1|Progression-free survival based on immune response RECIST (irRECIST)|Overall response rate (ORR) based on RECIST 1.1 and irRECIST|Clinical benefit rate (CBR) based on RECIST 1.1 and irRECIST|Overall survival (OS)|Duration of response (DOR)|Time to response (TTR)	Syndax Pharmaceuticals|Roche Pharma AG	Female	18 Years and older Â (Adult, Older Adult)	Phase 1|Phase 2	88	Industry	Interventional	Allocation: Randomized|Intervention Model: Parallel Assignment|Masking: Quadruple (Participant, Care Provider, Investigator, Outcomes Assessor)|Primary Purpose: Treatment	SNDX-275-0602	2016-05-01	2019-01-01	2020-01-01	2016-03-15		2018-10-26	UAB Comprehensive Cancer Center, Birmingham, Alabama, United States|CBCC Global Research at Comprehensive Blood and Cancer Center, Bakersfield, California, United States|St. Jude Medical Center, Fullerton, California, United States|Los Angeles Hematology Oncology Medical Group, Glendale, California, United States|Torrance Memorial Cancer Care Associates, Redondo Beach, California, United States|S…		https://ClinicalTrials.gov/show/NCT02708680	2016	2019	Phase 2	yes	Meta	ICI	NA	atezolizumab	Targeted therapy	NA	HDACi	PD-L1	NA	ICI	anti-PD-L1
40	NCT03566485	Atezolizumab and Cobimetinib or Idasanutlin in Participants With Stage IV or Unresectable Recurrent Estrogen Receptor Positive Breast Cancer		Active, not recruiting	No Results Available	Stage III Breast Cancer|Stage IIIA Breast Cancer|Stage IIIB Breast Cancer|Stage IIIC Breast Cancer|Stage IV Breast Cancer|Estrogen Receptor-positive|HER2/Neu Negative	Drug: Atezolizumab|Drug: Cobimetinib|Drug: Idasanutlin	Dose limiting toxicity (DLT) (Phase I)|Maximum tolerated dose (Phase I)|Recommended phase II dose (phase I)|Overall response rate (ORR; by Response Evaluation Criteria in Solid Tumors [RECIST]1.1) (Phase II)|Clinical benefit rate (CBR) (Phase II)|Immune related response criteria (irRC) (Phase II)|Progression-free survival (PFS) (Phase II)|Overall survival (OS) (Phase II)|Incidence of adverse even…	Vanderbilt-Ingram Cancer Center|Genentech, Inc.|Stand Up To Cancer	Female	18 Years and older Â (Adult, Older Adult)	Phase 1|Phase 2	12	Other|Industry	Interventional	Allocation: Randomized|Intervention Model: Parallel Assignment|Masking: None (Open Label)|Primary Purpose: Treatment	VICC BRE 17107|NCI-2018-01159	2018-07-10	2023-07-01	2024-07-01	2018-06-25		2020-12-19	Vanderbilt-Ingram Cancer Center, Nashville, Tennessee, United States		https://ClinicalTrials.gov/show/NCT03566485	2018	2023	Phase 2	yes	Meta	ICI	NA	atezolizumab	Targeted therapy	NA	MDM2 agonist	PD-L1	NA	ICI	anti-PD-L1
140	NCT02849496	Olaparib With or Without Atezolizumab in Treating Patients With Locally Advanced Unresectable or Metastatic Non-HER2-Positive Breast Cancer		Recruiting	No Results Available	Locally Advanced Unresectable Breast Carcinoma|Metastatic Breast Carcinoma|Stage III Breast Cancer AJCC v7|Stage IIIA Breast Cancer AJCC v7|Stage IIIB Breast Cancer AJCC v7|Stage IIIC Breast Cancer AJCC v7|Stage IV Breast Cancer AJCC v6 and v7	Drug: Atezolizumab|Drug: Olaparib|Other: Questionnaire Administration	Progression-free survival (PFS)|Overall response rate (ORR) evaluated by immune response criteria and normal Response Evaluation Criteria in Solid Tumors criteria|Duration of response (DoR)	National Cancer Institute (NCI)	All	18 Years and older Â (Adult, Older Adult)	Phase 2	81	NIH	Interventional	Allocation: Randomized|Intervention Model: Crossover Assignment|Masking: None (Open Label)|Primary Purpose: Treatment	NCI-2016-01130|1608018258|10020|UM1CA186644|UM1CA186686|UM1CA186688|UM1CA186689|UM1CA186691|UM1CA186709	2016-11-15	2021-08-31		2016-07-29		2021-02-04	Mayo Clinic Hospital in Arizona, Phoenix, Arizona, United States|Mayo Clinic in Arizona, Scottsdale, Arizona, United States|UC San Diego Moores Cancer Center, La Jolla, California, United States|University of California Davis Comprehensive Cancer Center, Sacramento, California, United States|University of California San Diego, San Diego, California, United States|UCSF Medical Center-Mount Zion, S…		https://ClinicalTrials.gov/show/NCT02849496	2016	2021	Phase 2	yes	Meta	ICI	NA	atezolizumab	PARPi	NA	PARPi	PD-L1	NA	ICI	anti-PD-L1
8	NCT04690855	A Study to Evaluate TAlazoparib, Radiotherapy and Atezolizumab in gBRCA 1/2 Negative Patients With PD-L1+ Metastatic Triple Negative Breast Cancer (TARA)		Recruiting	No Results Available	Breast Cancer|Triple Negative Breast Cancer	Drug: Talazoparib|Drug: Atezolizumab|Radiation: Radiation	Objective response rate (ORR) by RECIST|Frequency and severity of adverse events|Progression free survival (PFS)|Overall survival (OS)|ORR by immune-related RECIST (irRECIST)|Duration of overall response (DOR)|Disease control rate (DCR)|Time to progression (TTP)|Best overall tumor response|Adherence to protocol prescribed study treatment	Mylin A. Torres, MD|Genentech, Inc.|Pfizer|Emory University|Hoosier Cancer Research Network	All	18 Years and older Â (Adult, Older Adult)	Phase 2	23	Other|Industry	Interventional	Allocation: N/A|Intervention Model: Single Group Assignment|Masking: None (Open Label)|Primary Purpose: Treatment	HCRN BRE19-433	2021-04-01	2022-06-01	2023-04-01	2020-12-31		2021-04-23	Winship Cancer Institute of Emory University, Atlanta, Georgia, United States		https://ClinicalTrials.gov/show/NCT04690855	2021	2022	Phase 2	yes	Meta	ICI	NA	atezolizumab	PARPi	Radiation	PARPi	PD-L1	NA	ICI	anti-PD-L1
48	NCT04434040	Ipatasertib + Atezolizumab to Prevent Recurrence in TNBC		Suspended	No Results Available	Breast Cancer|Triple Negative Breast Cancer|Residual Cancer|Circulating Tumor DNA	Drug: Atezolizumab|Drug: Ipatasertib	Rate of undetectable circulating tumor cfDNA- 6 Cycles|Rate of undetectable circulating tumor cfDNA - 3 Cycles|Number of Participants With Treatment-Related Adverse Events|Invasive disease-free survival (iDFS) Rate|Distant metastasis free survival (DMFS) Rate|Overall survival (OS) Rate|3-year recurrence rate	Dana-Farber Cancer Institute|Genentech, Inc.|Stand Up To Cancer	All	18 Years and older Â (Adult, Older Adult)	Phase 2	40	Other|Industry	Interventional	Allocation: N/A|Intervention Model: Single Group Assignment|Masking: None (Open Label)|Primary Purpose: Treatment	20-028	2020-07-02	2022-04-30	2024-04-30	2020-06-16		2020-10-22	Dana-Farber Cancer Institute, Boston, Massachusetts, United States		https://ClinicalTrials.gov/show/NCT04434040	2020	2022	Phase 2	yes	Adj	ICI	NA	atezolizumab	PIK3CAi	NA	PIK3CAi	PD-L1	NA	ICI	anti-PD-L1
52	NCT03464942	Stereotactic Radiation and Immunotherapy in Patients With Advanced Triple Negative Breast Cancer	AZTEC	Recruiting	No Results Available	Breast Cancer	Radiation: SABR|Drug: Atezolizumab	Progression Free Survival|Best Objective Response (BOR) between different SABR regimens + atezolizumab|Incidence of treatment emergent adverse events (safety and tolerability)|Progression Free Survival Comparison between different SABR regimens + atezolizumab|Duration of Response (DOR) between different SABR regimens + atezolizumab|Disease Control Rate (DCR) between different SABR regimens + atez…	Peter MacCallum Cancer Centre, Australia|Trans Tasman Radiation Oncology Group	All	18 Years to 70 Years Â (Adult, Older Adult)	Phase 2	52	Other	Interventional	Allocation: Randomized|Intervention Model: Parallel Assignment|Masking: None (Open Label)|Primary Purpose: Treatment	17/013	2018-08-01	2021-10-01	2022-04-01	2018-03-14		2021-02-02	Peter MacCallum Cancer Centre, Melbourne, Victoria, Australia		https://ClinicalTrials.gov/show/NCT03464942	2018	2021	Phase 2	yes	Meta	ICI	NA	atezolizumab	Radiation	NA	Radiation	PD-L1	NA	ICI	anti-PD-L1
1	NCT03483012	Atezolizumab + Stereotactic Radiation in Triple-negative Breast Cancer and Brain Metastasis		Active, not recruiting	No Results Available	Breast Cancer	Drug: Atezolizumab|Procedure: Stereotactic radiosurgery (SRS)	Progression Free Survival|Extracranial Objective Response Rate|Progression free survival|Clinical Benefit Rate|Overall Survival|Patient-Reported Outcome|Development of radiation necrosis|Investigator-Assessed Neurological Evaluation|Dose Limiting Toxicity|Abscopal response rate	Dana-Farber Cancer Institute|Genentech, Inc.	Female	18 Years and older Â (Adult, Older Adult)	Phase 2	45	Other|Industry	Interventional	Allocation: N/A|Intervention Model: Single Group Assignment|Masking: None (Open Label)|Primary Purpose: Treatment	17-519	2018-05-01	2021-09-30	2025-09-30	2018-03-29		2020-12-17	Dana-Farber Cancer Institute, Boston, Massachusetts, United States		https://ClinicalTrials.gov/show/NCT03483012	2018	2021	Phase 2	yes	Meta	ICI	NA	atezolizumab	Radiation	NA	Radiation	PD-L1	NA	ICI	anti-PD-L1
111	NCT03414658	The AVIATOR Study: Trastuzumab and Vinorelbine With Avelumab OR Avelumab & Utomilumab in Advanced HER2+ Breast Cancer		Suspended	No Results Available	Breast Cancer	Drug: Vinorelbine|Drug: Trastuzumab|Drug: Avelumab|Drug: Utomilumab	Progression Free Survival|Objective Response Rate|Duration of Response|Overall Survival|Safety and Tolerability	Ian E. Krop, MD, PhD|Pfizer|Breast Cancer Research Foundation|Johns Hopkins University|Dana-Farber Cancer Institute	All	18 Years and older Â (Adult, Older Adult)	Phase 2	100	Other|Industry	Interventional	Allocation: Randomized|Intervention Model: Crossover Assignment|Masking: None (Open Label)|Primary Purpose: Treatment	17-455|TBCRC045	2018-06-21	2021-05-31	2025-05-31	2018-01-30		2021-02-23	University of Alabama at Birmingham, Birmingham, Alabama, United States|University of California San Francisco, San Francisco, California, United States|Georgetown University Medical Center, Washington, District of Columbia, United States|University of Chicago Medical Center, Chicago, Illinois, United States|Indiana University Health Melvin and Bren Simon Cancer Center, Indianapolis, Indiana, Uni…		https://ClinicalTrials.gov/show/NCT03414658	2018	2021	Phase 2	yes	Meta	ICI	ICI	avelumab	anti-4-1BB	anti-HER2	anti-4-1BB	PD-L1	4-1BB	ICI	anti-PD-L1
58	NCT03971409	Avelumab With Binimetinib, Utomilumab, or Anti-OX40 Antibody PF-04518600 in Treating Triple Negative Breast Cancer	InCITe	Recruiting	No Results Available	Stage III Breast Cancer|Stage IIIA Breast Cancer|Stage IIIB Breast Cancer|Stage IIIC Breast Cancer|Stage IV Breast Cancer|Invasive Breast Carcinoma|Recurrent Breast Carcinoma|Triple-Negative Breast Carcinoma	Biological: Anti-OX40 Antibody PF-04518600|Drug: Avelumab|Drug: Binimetinib|Biological: Utomilumab	Best Overall Response Rate (BORR) Assessed by Response Evaluation Criteria in Solid Tumors (RECIST) Version 1.1|Overall Response Rate (ORR) Assessed by Immune-Related RECIST (iRECIST)|Clinical Benefit Rate (CBR) Assessed by RECIST Version 1.1|Median Progression-free Survival (PFS) Assessed by RECIST Version 1.1|Median Overall Survival|Incidence of Adverse Events Assessed by Common Terminology Cri…	Hope Rugo, MD|Translational Breast Cancer Research Consortium|Hoosier Cancer Research Network|Array BioPharma|Pfizer|Breast Cancer Research Foundation|Johns Hopkins University|University of California, San Francisco	All	18 Years and older Â (Adult, Older Adult)	Phase 2	150	Other|Industry	Interventional	Allocation: Randomized|Intervention Model: Parallel Assignment|Masking: None (Open Label)|Primary Purpose: Treatment	187519|NCI-2019-01531|TBCRC 047|BRE16-279	2019-07-08	2021-07-30	2021-07-30	2019-06-03		2020-07-28	University of Alabama at Birmingham, Birmingham, Alabama, United States|University of California, San Francisco, San Francisco, California, United States|Georgetown University, Washington, District of Columbia, United States|Mayo Clinic, Rochester, Minnesota, United States|UNC Lineberger Comprehensive Cancer Center, Chapel Hill, North Carolina, United States|Vanderbilt University/Ingram Cancer Ce…		https://ClinicalTrials.gov/show/NCT03971409	2019	2021	Phase 2	yes	Meta	ICI	ICI	avelumab	anti-OX40	NA	anti-OX40	PD-L1	OX40	ICI	anti-PD-L1
107	NCT04188119	A Proof of Concept Window Trial of the IMmunological Effects of AveLumab and Aspirin in Triple-Negative Breast Cancer	IMpALA	Not yet recruiting	No Results Available	Breast Cancer	Drug: Avelumab|Drug: Aspirin|Drug: Lansoprazole	1. Mean combined gene expression of COX-2 tumour-promoting genes|Post treatment tumour infiltrating lymphocytes (TIL)|Mean combined gene expression of the cancer-inhibitory elements of the COX-2 inflammatory signature|The post treatment COX-2 inflammatory signature|Safety and tolerability assessed by grade 3-4 AEs and SAEs	The Christie NHS Foundation Trust|University of Manchester	Female	18 Years and older Â (Adult, Older Adult)	Phase 2	42	Other	Interventional	Allocation: Randomized|Intervention Model: Parallel Assignment|Masking: Single (Outcomes Assessor)|Primary Purpose: Treatment	CFT / sp123|2018-004121-80|017NovCC107	2021-05-01	2021-08-30	2021-08-30	2019-12-05		2021-01-27			https://ClinicalTrials.gov/show/NCT04188119	2021	2021	Phase 2	yes	Neoadj	ICI	NA	avelumab	Other	NA	aspirin, lansoprazole	PD-L1	NA	ICI	anti-PD-L1
214	NCT04841148	Avelumab or Hydroxychloroquine With or Without Palbociclib to Eliminate Dormant Breast Cancer	PALAVY	Not yet recruiting	No Results Available	Breast Cancer	Drug: HCQ|Drug: Avelumab|Drug: Palbociclib	Determine the efficacy of HCQ or Avelumab, alone or in combination with Palbociclib, in eradicating DTCs|Determine the safety and tolerability of HCQ or Avelumab, alone or in combination with Palbociclib, in this Phase II study: adverse events|Estimate the risk of recurrence after treatment with Palbociclib, Avelumab and HCQ, alone or in combination	Abramson Cancer Center of the University of Pennsylvania|Johns Hopkins University|Translational Breast Cancer Research Consortium|Pfizer|Breast Cancer Research Foundation	All	18 Years and older Â (Adult, Older Adult)	Phase 2	96	Other|Industry	Interventional	Allocation: Randomized|Intervention Model: Parallel Assignment|Masking: None (Open Label)|Primary Purpose: Treatment	TBCRC 046|01121	2021-05-01	2024-11-01	2028-05-01	2021-04-12		2021-04-12			https://ClinicalTrials.gov/show/NCT04841148	2021	2024	Phase 2	yes	Adj	ICI	NA	avelumab	CDK4/6i	NA	CDK4/6i	PD-L1	NA	ICI	anti-PD-L1
86	NCT04360941	PAveMenT: Palbociclib and Avelumab in Metastatic AR+ Triple Negative Breast Cancer	PAveMenT	Recruiting	No Results Available	Triple Negative Breast Cancer|Locally Advanced Breast Cancer|Recurrent Breast Cancer|Metastatic Breast Cancer|ER+ Breast Cancer|HER2-positive Breast Cancer	Drug: Palbociclib|Drug: Avelumab	Part A: Determine maximum tolerated dose (MTD) of palbociclib plus avelumab in advanced breast cancer|Part B: Determine the confirmed objective response rate of AR+ TNBC patients treated with palbociclib plus avelumab|Determine the clinical benefit rate (CR/PR/SD for a minimum of 24 weeks) in AR+ TNBC patients treated with palbociclib plus avelumab|Determine the median PFS in AR+ TNBC patients tr…	Royal Marsden NHS Foundation Trust|Pfizer|Breast Cancer Now	All	18 Years and older Â (Adult, Older Adult)	Phase 1	45	Other|Industry	Interventional	Allocation: N/A|Intervention Model: Single Group Assignment|Masking: None (Open Label)|Primary Purpose: Other	CCR4884	2020-08-11	2024-01-01	2024-07-01	2020-04-24		2020-08-20	Royal Marsden NHS Foundation Trust, London, United Kingdom		https://ClinicalTrials.gov/show/NCT04360941	2020	2024	Phase 1	yes	Meta	ICI	NA	avelumab	CDK4/6i	NA	CDK4/6i	PD-L1	NA	ICI	anti-PD-L1
34	NCT03387085	QUILT-3.067: NANT Triple Negative Breast Cancer (TNBC) Vaccine: Molecularly Informed Integrated Immunotherapy in Subjects With TNBC Who Have Progressed on or After Standard-of-care Therapy.		Active, not recruiting	No Results Available	Triple Negative Breast Cancer	Drug: Aldoxorubicin HCl|Biological: N-803|Biological: ETBX-011|Biological: ETBX-051|Biological: ETBX-061|Biological: GI-4000|Biological: GI-6207|Biological: GI-6301|Biological: haNK for Infusion|Biological: avelumab|Biological: bevacizumab|Drug: Capecitabine|Drug: Cisplatin|Drug: Cyclophosphamide|Drug: 5-Fluorouracil|Drug: Leucovorin|Drug: nab-Paclitaxel|Procedure: SBRT	Incidence of treatment-emergent Adverse Events (AEs) and Serious Adverse Events (SAEs), graded using the NCI CTCAE Version 4.03.|Objective response rate by RECIST|Objective response rate by irRC|Progression-free survival by RECIST during Phase 1b|Progression-free survival by irRC during Phase 1b|Overall survival|Duration of response by RECIST and irRC|Disease control rate (confirmed complete resp…	ImmunityBio, Inc.	All	18 Years and older Â (Adult, Older Adult)	Phase 1|Phase 2	79	Industry	Interventional	Allocation: N/A|Intervention Model: Single Group Assignment|Masking: None (Open Label)|Primary Purpose: Treatment	QUILT-3.067	2018-03-16	2019-12-01	2020-01-01	2017-12-29		2019-05-17	Chan Soon-Shiong Institute for Medicine, El Segundo, California, United States		https://ClinicalTrials.gov/show/NCT03387085	2018	2019	Phase 2	yes	Meta	ICI	Vaccine	avelumab	Chemo	NA	Chemo	PD-L1	Multiple	Vaccine	anti-PD-L1
10	NCT02926196	Adjuvant Treatment for High-risk Triple Negative Breast Cancer Patients With the Anti-PD-l1 Antibody Avelumab	A-Brave	Active, not recruiting	No Results Available	Triple Negative Breast Neoplasms	Drug: MSB0010718C	Disease free survival|Disease free survival in PD-L1-positive patients|Overall survival|Safety profile	Istituto Oncologico Veneto IRCCS|University of Padova|Dipartimento di scienze chirurgiche, Oncologiche e Gastroenterologiche	All	18 Years and older Â (Adult, Older Adult)	Phase 3	474	Other	Interventional	Allocation: Randomized|Intervention Model: Parallel Assignment|Masking: None (Open Label)|Primary Purpose: Treatment	A-BRAVE-Trial|2016-000189-45	2016-06-01	2021-06-01	2023-06-01	2016-10-06		2020-10-19	Ospedale di Bergamo, Bergamo, BG, Italy|Policlinico Sant'Orsola Malpighi, Bologna, BO, Italy|Ospedale di Bellaria, Bologna, BO, Italy|Azienda Sanitaria Locale Brindisi, Brindisi, BR, Italy|Azienda Spedali Civili di Brescia, Brescia, BS, Italy|A.S.O. S.Croce e Carle di Cuneo, Cuneo, CN, Italy|AOU Policlinico "Vittorio. Emanuele, Catania, CT, Italy|ARNAS Garibaldi,, Catania, CT, Italy|Arcispedale S…		https://ClinicalTrials.gov/show/NCT02926196	2016	2021	Phase 3	yes	Adj	ICI	mono	avelumab	NA	NA	Chemo	PD-L1	NA	ICI	anti-PD-L1
11	NCT04215146	A Study to Assess Overall Response Rate by Inducing an Inflammatory Phenotype in Metastatic BReast cAnCEr With the Oncolytic Reovirus PeLareorEp in CombinaTion With Anti-PD-L1 Avelumab and Paclitaxel - BRACELET-1 Study		Recruiting	No Results Available	Breast Cancer Metastatic	Drug: Paclitaxel|Biological: Pelareorep|Drug: Avelumab	Overall response rate|To describe the safety and tolerability of the combinations of pelareorep, paclitaxel and avelumab as graded by the NCI CTCAE v. 5.0.	Oncolytics Biotech|PrECOG, LLC.	Female	18 Years and older Â (Adult, Older Adult)	Phase 2	48	Industry|Other	Interventional	Allocation: Randomized|Intervention Model: Parallel Assignment|Masking: None (Open Label)|Primary Purpose: Treatment	REO 028|PrE0113	2020-06-10	2021-05-01	2021-06-01	2020-01-02		2021-03-30	University of South Alabama Mitchell Cancer Institute, Mobile, Alabama, United States|University of Miami Sylvester Comprehensive Cancer Center, Miami, Florida, United States|Carle Cancer Center, Urbana, Illinois, United States|Indiana University Melvin and Bren Simon Comprehensive Cancer Center, Indianapolis, Indiana, United States|Ochsner Clinic Foundation, New Orleans, Louisiana, United States…		https://ClinicalTrials.gov/show/NCT04215146	2020	2021	Phase 2	yes	Meta	ICI	Virus	avelumab	Chemo	NA	Chemo	PD-L1	NA	Virus	anti-PD-L1
56	NCT04541108	Phase 0 Master Protocol for CIVO Intratumoral Microdosing of Anti-Cancer Therapies		Not yet recruiting	No Results Available	Solid Tumor	Drug: BMS-986299|Biological: Relatlimab|Biological: Ipilimumab|Biological: Nivolumab|Combination Product: Ipilimumab + Nivolumab|Combination Product: Relatlimab + Nivolumab|Combination Product: BMS-986299 + Nivolumab|Drug: TAK-676|Drug: Carboplatin|Drug: 5-FU|Drug: Paclitaxel|Combination Product: TAK-676 + Carboplatin|Combination Product: Carboplatin + Paclitaxel|Combination Product: Carboplatin …	Quantification of Cell Death and Immune Cell Biomarkers by IHC and In-Situ Hybridization|Number of Patients with Adverse Events	Presage Biosciences|Bristol-Myers Squibb|Takeda	All	18 Years and older Â (Adult, Older Adult)	Early Phase 1	12	Industry	Interventional	Allocation: Non-Randomized|Intervention Model: Parallel Assignment|Masking: None (Open Label)|Primary Purpose: Basic Science	PBI-MST-01	2021-02-01	2031-12-01	2031-12-01	2020-09-09		2021-02-12			https://ClinicalTrials.gov/show/NCT04541108	2021	2031	Phase 1	non	Meta	ICI	ICI	nivolumab	Other	NA	CIVO device	PD1			anti-PD1
152	NCT04116320	Focused Ultrasound Ablation and PD-1 Antibody Blockade in Advanced Solid Tumors	AM-003	Recruiting	No Results Available	Melanoma|Breast Cancer|Merkel Cell Carcinoma|Squamous Cell Cancer|Non Small Cell Lung Cancer|Cervical Cancer|Urothelial Carcinoma|Ovarian Cancer|Hepatocellular Carcinoma|Small-cell Lung Cancer|Microsatellite Instability High|Gastric Cancer|Esophageal Cancer	Device: Echopulse|Drug: Imiquimod|Drug: Standard of Care PD-1 Therapy	To assess the safety and toxicity of FUSA administered alone or in combination with PD-1 antibody blockade.|To estimate the proportion of patients with increased CD8+ T cell infiltration of spot FUSA-treated metastasis.|To estimate the proportion of patients with increased CD8+ T cell infiltration, after spot FUSA, in untreated metastasis, when available.	Craig L Slingluff, Jr|Theraclion|University of Virginia	All	18 Years and older Â (Adult, Older Adult)	Phase 1	32	Other|Industry	Interventional	Allocation: Non-Randomized|Intervention Model: Parallel Assignment|Masking: None (Open Label)|Primary Purpose: Treatment	21850	2019-11-21	2022-11-30	2023-05-30	2019-10-04		2020-11-17	University of Virginia, Charlottesville, Virginia, United States		https://ClinicalTrials.gov/show/NCT04116320	2019	2022	Phase 1	non	Meta	ICI	NA	anti-PD1	Other	NA	cream TLR7 activation	PD1			anti-PD1
8	NCT03573648	Neoadjuvant Endocrine Therapy, Palbociclib, Avelumab in Estrogen Receptor Positive Breast Cancer	ImmunoADAPT	Recruiting	No Results Available	Breast Cancer	Drug: Avelumab|Drug: Endocrine therapy|Drug: Palbociclib	Clinical Complete Response|Safety and Tolerability as determined by number of patients who experience Adverse Events	Sidney Kimmel Comprehensive Cancer Center at Johns Hopkins|Pfizer|Allegheny Health Network|National Institutes of Health (NIH)	All	18 Years and older Â (Adult, Older Adult)	Phase 2	40	Other|Industry|NIH	Interventional	Allocation: Randomized|Intervention Model: Parallel Assignment|Masking: None (Open Label)|Primary Purpose: Treatment	J1836|IRB00164275|WI231034	2018-11-13	2022-12-01	2022-12-01	2018-06-29		2021-02-24	Sibley Memorial Hospital, Washington, District of Columbia, United States|Sidney Kimmel Comprehensive Cancer Center at Johns Hopkins, Baltimore, Maryland, United States		https://ClinicalTrials.gov/show/NCT03573648	2018	2022	Phase 2	yes	Neoadj	ICI	NA	avelumab	Endocrine therapy	CDK4/6i	Endocrine therapy	PD-L1	NA	ICI	anti-PD-L1
112	NCT03849469	A Study of XmAbÂ®22841 Monotherapy & in Combination w/ Pembrolizumab in Subjects w/ Selected Advanced Solid Tumors	DUET-4	Recruiting	No Results Available	Melanoma|Cervical Carcinoma|Pancreatic Carcinoma|Triple Negative Breast Cancer|Hepatocellular Carcinoma|Urothelial Carcinoma|Squamous Cell Carcinoma of the Head and Neck|Nasopharyngeal Carcinoma|Renal Cell Carcinoma|Non-small Cell Lung Carcinoma|Small Cell Lung Carcinoma|Gastric or Gastroesophageal Junction Adenocarcinoma|Advanced or Metastatic Solid Tumors|Prostate Carcinoma|MSI-H|Mismatch Repai…	Biological: XmAbÂ®22841|Biological: Pembrolizumab (KeytrudaÂ®)	Safety and tolerability profile of XmAb22841 assessed by rates of treatment-related adverse events (AEs), graded by CTCAE v4.03.	Xencor, Inc.|ICON Clinical Research	All	18 Years and older Â (Adult, Older Adult)	Phase 1	242	Industry	Interventional	Allocation: Non-Randomized|Intervention Model: Sequential Assignment|Masking: None (Open Label)|Primary Purpose: Treatment	XmAb22841-01|DUET-4	2019-05-29	2026-09-01	2027-03-01	2019-02-21		2021-03-03	UCSD Medical Center - Encinitas, Encinitas, California, United States|Koman Family Outpatient Pavilion, La Jolla, California, United States|UC San Diego Medical Center - La Jolla (Jacobs Medical Center / Thornton Pavilion), La Jolla, California, United States|UCSD Altman Clinical and Translational Research Institute Building (ACTRI), La Jolla, California, United States|UCSD Perlman Medical Office…		https://ClinicalTrials.gov/show/NCT03849469	2019	2026	Phase 1	non	Meta	ICI	Bispecific	pembrolizumab	NA	NA	CTLA4xLAG3	PD1			anti-PD1
224	NCT03891953	Study of Safety and Efficacy of DKY709 Alone or in Combination With PDR001 in Patients With Advanced Solid Tumors.		Recruiting	No Results Available	Carcinoma, Non-Small-Cell Lung|Melanoma|Nasopharyngeal Carcinoma|Microsatellite Stable Colorectal Cancer|Triple Negative Breast Cancer	Drug: DKY709|Drug: PDR001	Safety of DKY709 single agent treatment or DKY709 in combination with PDR001.|incidence of Dose Limiting Toxicities (DLTs)|Tolerability of DKY709 single agent treatment or DKY709 in combination with PDR001.|AUC of DKY709 and PDR001|Cmax of DKY709 and PDR001|Tmax of DKY709 and PDR001|Half-life of DKY709 and PDR001|Concentration vs time profile of DKY709 and PDR001|Progression Free Survival (PFS)|B…	Novartis Pharmaceuticals|Novartis	All	18 Years and older Â (Adult, Older Adult)	Phase 1	320	Industry	Interventional	Allocation: Non-Randomized|Intervention Model: Parallel Assignment|Masking: None (Open Label)|Primary Purpose: Treatment	CDKY709A12101C	2019-05-07	2023-04-14	2023-04-14	2019-03-27		2021-03-11	Dana Farber Cancer Institute, Boston, Massachusetts, United States|Sarah Cannon Research Institute Drug Ship - 3, Nashville, Tennessee, United States|Novartis Investigative Site, Essen, Germany|Novartis Investigative Site, Shatin, New Territories, Hong Kong|Novartis Investigative Site, Chuo ku, Tokyo, Japan|Novartis Investigative Site, Taipei, Taiwan		https://ClinicalTrials.gov/show/NCT03891953	2019	2023	Phase 1	non	Meta	ICI	Other	PDR001	NA	NA	degradrer	PD1			anti-PD1
115	NCT04429542	Study of Safety and Tolerability of BCA101 Alone and in Combination With Pembrolizumab in Patients With EGFR-driven Advanced Solid Tumors		Recruiting	No Results Available	TNBC - Triple-Negative Breast Cancer|Head and Neck Squamous Cell Carcinoma|Squamous Cell Carcinoma of Anal Canal|Uveal Melanoma|Glioblastoma|Colorectal Cancer|Chordoma|Squamous Cell Carcinoma of the Lung|KRAS G12D|KRAS G13D|EGFR Amplification|Epithelial Ovarian Cancer|Hepatocellular Carcinoma|Anaplastic Thyroid Cancer|Pancreas Cancer	Drug: BCA101|Drug: Pembrolizumab	Safety of BCA101 alone and BCA101 in combination with pembrolizumab: Incidence and severity of AEs and SAEs|Tolerability of BCA101 alone and BCA101 in combination with pembrolizumab: Incidence and severity of AEs and SAEs|Incidence of Dose Limiting Toxicities (DLTs)|Objective Response Rate|Clinical Benefit Rate|Progression free survival|Duration of Response|Overall Survival|AUC of BCA101 and pemb…	Bicara Therapeutics	All	18 Years and older Â (Adult, Older Adult)	Phase 1	292	Industry	Interventional	Allocation: Non-Randomized|Intervention Model: Parallel Assignment|Masking: None (Open Label)|Primary Purpose: Treatment	BCA101X1101	2020-06-01	2022-12-31	2023-06-01	2020-06-12		2021-01-14	Dana Farber/Partners Cancer Care Inc, Boston, Massachusetts, United States|Memorial Sloan Kettering, New York, New York, United States|Columbia University Herbert Irving Comprehensive Cancer Center, New York, New York, United States|MD Anderson Cancer Center, Houston, Texas, United States|Princess Margaret Cancer Centre, Toronto, Ontario, Canada		https://ClinicalTrials.gov/show/NCT04429542	2020	2022	Phase 1	non	Meta	ICI	Bispecific	pembrolizumab	NA	NA	EGFRxTGFβ	PD1			anti-PD1
10	NCT03147287	Palbociclib After CDK and Endocrine Therapy (PACE)		Recruiting	No Results Available	Metastatic Breast Cancer	Drug: Palbociclib|Drug: Fulvestrant|Drug: Avelumab	Progression Free Survival|Overall Response Rate|Incidence of Treatment-Emergent Adverse Events [Safety and Tolerability)	Dana-Farber Cancer Institute|Pfizer	All	18 Years and older Â (Adult, Older Adult)	Phase 2	220	Other|Industry	Interventional	Allocation: Randomized|Intervention Model: Parallel Assignment|Masking: None (Open Label)|Primary Purpose: Treatment	17-101	2017-08-09	2021-12-31	2024-12-31	2017-05-10		2021-01-12	University of Miami, Miami, Florida, United States|Emory University - Winship Cancer Institute, Atlanta, Georgia, United States|Northwestern University, Chicago, Illinois, United States|Indiana University, Indianapolis, Indiana, United States|The University of Kansas Cancer Center - North, Kansas City, Kansas, United States|The University of Kansas Cancer Center - Overland Park, Overland Park, Ka…		https://ClinicalTrials.gov/show/NCT03147287	2017	2021	Phase 2	yes	Meta	ICI	NA	avelumab	Endocrine therapy	CDK4/6i	Endocrine therapy	PD-L1	NA	ICI	anti-PD-L1
106	NCT03294694	Ribociclib + PDR001 in Breast Cancer and Ovarian Cancer		Active, not recruiting	No Results Available	Metastatic Hormone-Receptor-Positive (HR+) Breast Cancer|HER2-Negative Breast Cancer|Metastatic Epithelial Ovarian Cancer	Drug: Ribociclib|Drug: PDR001|Drug: Fulvestrant	Cohort A: MTD/RP2D of the Combination of Ribociclib + PDR001|Cohort B: MTD/RP2D of the Combination of Ribociclib + PDR001 + Fulvestrant|Number of Participants with Adverse Events|Objective Response Rate	Dana-Farber Cancer Institute|Novartis	All	18 Years and older Â (Adult, Older Adult)	Phase 1	33	Other|Industry	Interventional	Allocation: Non-Randomized|Intervention Model: Parallel Assignment|Masking: None (Open Label)|Primary Purpose: Treatment	17-285	2017-11-08	2021-06-01	2022-01-01	2017-09-27		2020-12-29	Massachusetts General Hospital, Boston, Massachusetts, United States|Brigham and Women's Hospital, Boston, Massachusetts, United States|Dana-Farber Cancer Institute, Boston, Massachusetts, United States		https://ClinicalTrials.gov/show/NCT03294694	2017	2021	Phase 1	non	Meta	ICI	NA	PDR001	Endocrine therapy	CDK4/6i	Endocrine therapy	PD1			anti-PD1
76	NCT03964532	TALAVE: Induction Talazoparib Followed by Combination of Talazoparib and Avelumab in Advanced Breast Cancer		Recruiting	No Results Available	Breast Cancer	Drug: Talazoparib|Drug: Avelumab	The number of participants with treatment-related adverse events as assessed by CTCAE v4.0.|The anti-tumor efficacy as measured by Overall Response Rate (ORR).	Georgetown University|Pfizer	All	18 Years and older Â (Adult, Older Adult)	Phase 1|Phase 2	24	Other|Industry	Interventional	Allocation: N/A|Intervention Model: Single Group Assignment|Masking: None (Open Label)|Primary Purpose: Treatment	STUDY00000023	2019-04-17	2021-12-31	2022-12-31	2019-05-28		2021-02-01	MedStar Georgetown University Hospital, Washington, District of Columbia, United States|Levine Cancer Institute, Charlotte, North Carolina, United States|University of Utah, Huntsman Cancer Institute, Salt Lake City, Utah, United States		https://ClinicalTrials.gov/show/NCT03964532	2019	2021	Phase 2	yes	Meta	ICI	NA	avelumab	PARPi	NA	PARPi	PD-L1	NA	ICI	anti-PD-L1
30	NCT04538742	A Phase 1b/2 Study of T-DXd Combinations in HER2-positive Metastatic Breast Cancer	DB-07	Recruiting	No Results Available	Metastatic Breast Cancer	Drug: Trastuzumab deruxtecan|Drug: Durvalumab|Drug: Paclitaxel|Drug: Pertuzumab|Drug: Tucatinib	Occurrence of adverse events (AEs)- Part 1|Occurrence of serious adverse events (SAEs)- Part 1|Occurrence of adverse events (AEs)- Part 2|Occurrence of serious adverse events (SAEs)- Part 2|Objective Response Rate (ORR)- Part 2|Progression Free Survival (PFS)- Part 2|Progression Free Survival 2 (PFS2)- Part 2|Duration of Response (DoR)- Part 2|Overall Survival (OS)- Part 2|Serum Concentration of …	AstraZeneca|Daiichi Sankyo Company, Limited	All	18 Years and older Â (Adult, Older Adult)	Phase 1|Phase 2	450	Industry|Other	Interventional	Allocation: Randomized|Intervention Model: Sequential Assignment|Masking: None (Open Label)|Primary Purpose: Treatment	D967JC00001	2020-12-28	2025-04-30	2025-04-30	2020-09-04		2021-03-25	Research Site, Los Angeles, California, United States|Research Site, Saint Paul, Minnesota, United States|Research Site, Ridgewood, New Jersey, United States|Research Site, Commack, New York, United States|Research Site, New York, New York, United States|Research Site, Chapel Hill, North Carolina, United States|Research Site, Nashville, Tennessee, United States|Research Site, Fort Worth, Texas, U…		https://ClinicalTrials.gov/show/NCT04538742	2020	2025	Phase 2	yes	Meta	ICI	NA	durvalumab	ADC	NA	ADC	PD-L1	NA	ICI	anti-PD-L1
79	NCT03616886	Paclitaxel + Carboplatin + Durvalumab With or Without Oleclumab for Previously Untreated Locally Recurrent Inoperable or Metastatic TNBC	SYNERGY	Recruiting	No Results Available	Triple Negative Breast Cancer	Drug: Paclitaxel|Drug: Carboplatin|Drug: MEDI4736|Drug: MEDI9447	Phase I:The adverse events (AEs)|Phase II: Clinical Benefit of oleclumab in combination with chemotherapy and durvalumab by the comparing the CB rate at 24 weeks from the 1st dose of study drug administration between patients treated with or without the anti-CD73 antibody oleclumab|Phase I: Recommended phase II dose (RP2D) of oleclumab in combination with chemotherapy and durvalumab|Phase II: Eff…	Jules Bordet Institute|AstraZeneca	Female	18 Years and older Â (Adult, Older Adult)	Phase 1|Phase 2	171	Other|Industry	Interventional	Allocation: Randomized|Intervention Model: Parallel Assignment|Masking: None (Open Label)|Primary Purpose: Treatment	IJB-SYNERGY-012017	2018-12-28	2023-07-01	2023-10-01	2018-08-06		2021-01-27	Institut Jules Bordet, Brussels, Belgium|Cliniques universitaires Saint Luc, Bruxelles, Belgium|Grand HÃ´pital de Charleroi, Charleroi, Belgium|UZ Leuven Gasthuisberg, Leuven, Belgium|CHU Ambroise ParÃ©, Mons, Belgium|CHU UCL Namur Sainte-Elisabeth, Namur, Belgium|CHR Namur, Namur, Belgium|Clinique St Pierre, Ottignies, Belgium|Sint-Augustinus, GZA Ziekenhuizen, Wilrijk, Belgium|CHU BesanÃ§on, Be…		https://ClinicalTrials.gov/show/NCT03616886	2018	2023	Phase 2	yes	Meta	ICI	ICI	durvalumab	anti-CD73	Chemo	anti-CD73	PD-L1	CD73	ICI	anti-PD-L1
4	NCT03430466	Anti PD-L1 Antibody + Anti CTLA-4 Antibody in Combination With Hormone Therapy in Patients With Hormone Receptor Positive HER2-negative Recurrent or Metastatic Breast Cancer		Terminated	No Results Available	Breast Cancer	Drug: Durvalmab&Tremelimumab&Fulvestrant	Response rate based on RECIST1.1	Kyoto Breast Cancer Research Network	Female	20 Years and older Â (Adult, Older Adult)	Phase 2	1	Other	Interventional	Allocation: N/A|Intervention Model: Single Group Assignment|Masking: None (Open Label)|Primary Purpose: Treatment	kbcrnb001	2017-06-22	2018-01-30	2018-07-31	2018-02-13		2020-08-12	Kyoto University Hospital, Kyoto, Japan		https://ClinicalTrials.gov/show/NCT03430466	2017	2018	Phase 2	yes	Meta	ICI	ICI	durvalumab	anti-CTLA4	Endocrine therapy	anti-CTLA4	PD-L1	CTLA4	ICI	anti-PD-L1
122	NCT03132467	Durvalumab and Tremelimumab Before Surgery in Treating Patients With Hormone Receptor Positive, HER2 Negative Stage II-III Breast Cancer		Active, not recruiting	No Results Available	Anatomic Stage II Breast Cancer AJCC v8|Anatomic Stage IIA Breast Cancer AJCC v8|Anatomic Stage IIB Breast Cancer AJCC v8|Anatomic Stage III Breast Cancer AJCC v8|Anatomic Stage IIIA Breast Cancer AJCC v8|Anatomic Stage IIIB Breast Cancer AJCC v8|Anatomic Stage IIIC Breast Cancer AJCC v8|Estrogen Receptor Positive|HER2/Neu Negative|Progesterone Receptor Positive|Prognostic Stage II Breast Cancer …	Biological: Durvalumab|Biological: Tremelimumab	Feasibility defined by number of patients willing to enroll|Feasibility defined by number of patients to complete the protocol|Incidence of adverse events|Change in immune and molecular measures in peripheral blood|Change in immune and molecular measures in tumor tissue	M.D. Anderson Cancer Center|National Cancer Institute (NCI)	All	18 Years and older Â (Adult, Older Adult)	Early Phase 1	16	Other|NIH	Interventional	Allocation: N/A|Intervention Model: Single Group Assignment|Masking: None (Open Label)|Primary Purpose: Treatment	2016-0902|NCI-2018-01189|P30CA016672	2017-06-13	2020-06-13	2020-06-13	2017-04-27		2020-02-28	M D Anderson Cancer Center, Houston, Texas, United States		https://ClinicalTrials.gov/show/NCT03132467	2017	2020	Phase 1	yes	Neoadj	ICI	ICI	durvalumab	anti-CTLA4	NA	anti-CTLA4	PD-L1	CTLA4	ICI	anti-PD-L1
2	NCT03608865	Durvalumab (MEDI4736) and Tremelimumab in Hormone Receptor-positive, Hypermutated Metastatic Breast Cancer Identified by Whole Exome Sequencing		Unknown status	No Results Available	Metastatic Breast Cancer	Drug: Durvalumab with Tremelimumab	Objective response rate (ORR) by RECIST 1.1|Clinical benefit rate (CBR) by RECIST 1.1 defined by complete or partial response or stable disease for at least 24 weeks|Duration of response (DoR)|Disease control rate (DCR) by RECIST 1.1|Progression-free survival (PFS) by RECIST 1.1	Yonsei University	Female	19 Years and older Â (Adult, Older Adult)	Phase 2	30	Other	Interventional	Allocation: N/A|Intervention Model: Single Group Assignment|Masking: None (Open Label)|Primary Purpose: Treatment	4-2016-0912	2016-12-07	2019-12-07	2020-12-07	2018-08-01		2018-08-01	Yonsei Cancer Center, Severance Hospital, Yonsei University Health System, Seoul, Korea, Republic of		https://ClinicalTrials.gov/show/NCT03608865	2016	2019	Phase 2	yes	Meta	ICI	ICI	durvalumab	anti-CTLA4	NA	anti-CTLA4	PD-L1	CTLA4	ICI	anti-PD-L1
3	NCT02536794	MEDI4736 and Tremelimumab in Treating Patients With Metastatic HER2 Negative Breast Cancer		Completed	Has Results	Estrogen Receptor Negative|Estrogen Receptor Positive|HER2/Neu Negative|Recurrent Breast Carcinoma|Stage IV Breast Cancer	Biological: Anti-B7H1 Monoclonal Antibody MEDI4736|Other: Laboratory Biomarker Analysis|Other: Pharmacological Study|Biological: Tremelimumab	Overall Response Rate (ORR) in Patients With Metastatic HER2 Negative Breast Cancer Treated With Durvalumab in Combination With Tremelimumab|Overall Response Rate (ORR) in Patients With Triple Negative Breast Cancer (TNBC) Treated With Durvalumab in Combination With Tremelimumab|Toxicity in Patients With Metastatic HER2 Negative Breast Cancer Treated With Durvalumab in Combination With Tremelimum…	Northwestern University|MedImmune LLC|Avon Breast Cancer Foundation|National Cancer Institute (NCI)	Female	18 Years and older Â (Adult, Older Adult)	Phase 2	30	Other|Industry|NIH	Interventional	Allocation: N/A|Intervention Model: Single Group Assignment|Masking: None (Open Label)|Primary Purpose: Treatment	NU 15B01|NCI-2015-01445|ESR-14-10694|D4190C00030|STU00200984|P30CA060553	2016-01-14	2020-02-06	2021-01-22	2015-09-01	2021-04-23	2021-04-23	Northwestern University, Chicago, Illinois, United States|Northwestern University- Lake Forest Hospital, Lake Forest, Illinois, United States	"Study Protocol and Statistical Analysis Plan", https://ClinicalTrials.gov/ProvidedDocs/94/NCT02536794/Prot_SAP_000.pdf	https://ClinicalTrials.gov/show/NCT02536794	2016	2020	Phase 2	yes	Meta	ICI	ICI	durvalumab	anti-CTLA4	NA	anti-CTLA4	PD-L1	CTLA4	ICI	anti-PD-L1
1	NCT02563925	Brain Irradiation and Tremelimumab in Metastatic Breast Cancer		Active, not recruiting	No Results Available	Metastatic Breast Cancer	Radiation: Brain radiotherapy or Stereotactic Radiosurgery|Drug: Tremelimumab|Drug: HER2 directed therapy|Drug: Durvalumab	non-CNS disease control rate|Immune-related progression free survival (irPFS)|safety profile assessed with regular physical examination and toxicity assessment using the NCI CTCAE 4.0. Subjects will be followed with regular radiation oncology assessments as per the standard of care.	Memorial Sloan Kettering Cancer Center|MedImmune LLC	Female	18 Years and older Â (Adult, Older Adult)	Not Applicable	28	Other|Industry	Interventional	Allocation: N/A|Intervention Model: Single Group Assignment|Masking: None (Open Label)|Primary Purpose: Treatment	15-038	2015-09-01	2021-09-01	2021-09-01	2015-09-30		2020-07-17	Memorial Sloan Kettering Cancer Center, New York, New York, United States		https://ClinicalTrials.gov/show/NCT02563925	2015	2021	Phase 1	yes	Meta	ICI	ICI	durvalumab	anti-CTLA4	Radiation	anti-CTLA4	PD-L1	CTLA4	ICI	anti-PD-L1
80	NCT03820141	Durvalumab With Trastuzumab and Pertuzumab in HER2-Enriched Breast Cancer	DTP	Recruiting	No Results Available	Breast Cancer	Drug: Durvalumab|Drug: Trastuzumab|Drug: Pertuzumab	Pathological complete response (pCR) rate in the breast in patients with HER2-enriched and HER2-amplified breast cancer|pCR rate in the breast in patients whose tumors have <5% and â‰¥5% tumor-infiltrating lymphocytes (TILs)|pCR rate in patients with programmed cell death-ligand 1 (PD-L1)-positive and PD-L1-negative tumors|Three-year disease-free survival (DFS) rate in patients who achieve pCR|Nu…	Jenny C. Chang, MD|AstraZeneca|The Methodist Hospital System	Female	18 Years and older Â (Adult, Older Adult)	Phase 2	39	Other|Industry	Interventional	Allocation: N/A|Intervention Model: Single Group Assignment|Masking: None (Open Label)|Primary Purpose: Treatment	Pro00020917	2020-03-03	2023-03-01	2023-08-01	2019-01-29		2020-05-15	Houston Methodist Cancer Center, Houston, Texas, United States		https://ClinicalTrials.gov/show/NCT03820141	2020	2023	Phase 2	yes	Neoadj	ICI	NA	durvalumab	anti-HER2	NA	anti-HER2	PD-L1	NA	ICI	anti-PD-L1
110	NCT02649686	Durvalumab in Patients With HER-2 Positive Metastatic Breast Cancer Receiving Trastuzumab		Completed	No Results Available	Metastatic Breast Cancer	Drug: Durvalumab|Drug: Trastuzumab	Confirm the recommended phase II dose of durvalumab given to patients with advanced/recurrent HER-2 positive metastatic breast cancer (MBC) who are receiving treatment with trastuzumab|Number of participants with treatment related adverse events as assessed by CTCAE V 4.0|Measure response rate of durvalumab measured by RECIST 1.1/Immune Response Criteria) in patients receiving trastuzumab|Measure…	Canadian Cancer Trials Group|AstraZeneca	All	18 Years and older Â (Adult, Older Adult)	Phase 1	15	Other|Industry	Interventional	Allocation: N/A|Intervention Model: Single Group Assignment|Masking: None (Open Label)|Primary Purpose: Other	I229	2016-04-21	2017-09-25	2019-11-12	2016-01-07		2020-04-09	BCCA - Vancouver Cancer Centre, Vancouver, British Columbia, Canada|Ottawa Hospital Research Institute, Ottawa, Ontario, Canada|University Health Network, Toronto, Ontario, Canada		https://ClinicalTrials.gov/show/NCT02649686	2016	2017	Phase 1	yes	Meta	ICI	NA	durvalumab	anti-HER2	NA	anti-HER2	PD-L1	NA	ICI	anti-PD-L1
77	NCT02802098	Abrogation of Chronic Monoclonal Antibody Treatment-induced T-cell Exhaustion With DURVALUMAB in Advanced HER-2 Negative Breast Cancer		Completed	No Results Available	Metastatic Breast Cancer|Bevacizumab-alone Maintenance Treatment Progression	Drug: Durvalumab|Drug: Bevacizumab	To compare different peripheral blood mononuclear cells subpopulations at baseline or during treatment among patients showing benefit ro not from the combinations|To determine progression-free survival of the combination|To determine overall survival|Number of participants with treatment-related adverse events as assessed by CTCAE v4.0	Centro Nacional de Investigaciones Oncologicas CARLOS III|Fundacion CRIS de InvestigaciÃ³n para Vencer el CÃ¡ncer	Female	18 Years and older Â (Adult, Older Adult)	Early Phase 1	25	Other	Interventional	Allocation: N/A|Intervention Model: Single Group Assignment|Masking: None (Open Label)|Primary Purpose: Basic Science	CNIO-BR-008|2015-005609-34	2016-05-01	2019-06-01	2019-07-01	2016-06-16		2020-06-19	Hospital Universitario de Fuenlabrada, Fuenlabrada, Madrid, Spain|H. Arnau de Vilanova Lleida, Lleida, Spain|Hospital RamÃ³n y Cajal, Madrid, Spain|Hospital Universitario 12 de Octubre, Madrid, Spain|ClÃ­nica QuirÃ³n, Madrid, Spain|Hospital General de Valencia, Valencia, Spain		https://ClinicalTrials.gov/show/NCT02802098	2016	2019	Phase 1	yes	Meta	ICI	NA	durvalumab	Targeted therapy	NA	anti-VEGFR	PD-L1	NA	ICI	anti-PD-L1
126	NCT03606967	Testing the Addition of an Individualized Vaccine to Nab-Paclitaxel, Durvalumab and Tremelimumab and Chemotherapy in Patients With Metastatic Triple Negative Breast Cancer		Recruiting	No Results Available	Anatomic Stage IV Breast Cancer AJCC v8|Invasive Breast Carcinoma|Metastatic Triple-Negative Breast Carcinoma|Prognostic Stage IV Breast Cancer AJCC v8	Drug: Carboplatin|Biological: Durvalumab|Drug: Gemcitabine Hydrochloride|Drug: Nab-paclitaxel|Biological: Personalized Synthetic Long Peptide Vaccine|Drug: Poly ICLC|Biological: Tremelimumab	Progression-free survival (PFS)|Incidence of adverse events|Clinical response rate|Clinical benefit rate (complete response, partial response, stable disease)|Overall survival (OS)	National Cancer Institute (NCI)	All	18 Years and older Â (Adult, Older Adult)	Phase 2	70	NIH	Interventional	Allocation: Randomized|Intervention Model: Parallel Assignment|Masking: None (Open Label)|Primary Purpose: Treatment	NCI-2018-01581|10146|UM1CA186704	2018-12-14	2021-12-31	2021-12-31	2018-07-31		2021-03-17	UC Irvine Health/Chao Family Comprehensive Cancer Center, Orange, California, United States|University of California Davis Comprehensive Cancer Center, Sacramento, California, United States|University of Colorado Hospital, Aurora, Colorado, United States|Siteman Cancer Center at West County Hospital, Creve Coeur, Missouri, United States|Washington University School of Medicine, Saint Louis, Misso…		https://ClinicalTrials.gov/show/NCT03606967	2018	2021	Phase 2	yes	Meta	ICI	Vaccine	durvalumab	Chemo	anti-CTLA4	Chemo	PD-L1	Unspecified	Vaccine	anti-PD-L1
112	NCT03356860	Safety and Efficacy of Durvalumab Combined to Neoadjuvant Chemotherapy in Localized Luminal B HER2(-) and Triple Negative Breast Cancer.	B-IMMUNE	Recruiting	No Results Available	Breast Cancer|Triple Negative Breast Cancer|Luminal B	Drug: Paclitaxel|Drug: Epirubicin|Drug: Cyclophosphamide|Drug: Durvalumab	Adverse events|Pathological response	Grand HÃ´pital de Charleroi|Cliniques universitaires Saint-Luc- UniversitÃ© Catholique de Louvain	All	18 Years and older Â (Adult, Older Adult)	Phase 1|Phase 2	57	Other	Interventional	Allocation: Randomized|Intervention Model: Parallel Assignment|Masking: None (Open Label)|Primary Purpose: Treatment	ONCOGHdC2015_01	2017-04-13	2021-04-01	2021-04-01	2017-11-29		2020-05-29	Grand HÃ´pital de Charleroi, Charleroi, Hainaut, Belgium|Cliniques universitaires St Luc, Brussels, Belgium		https://ClinicalTrials.gov/show/NCT03356860	2017	2021	Phase 2	yes	Neoadj	ICI	NA	durvalumab	Chemo	NA	Chemo	PD-L1	NA	ICI	anti-PD-L1
18	NCT02628132	Study of Safety and Efficacy of Durvalumab in Combination With Paclitaxel in Metastatic Triple Negative Breast Cancer Patients		Completed	No Results Available	Breast Cancer	Drug: Paclitaxel|Drug: Durvalumab	Number of patients with adverse events (severe and non-severe)|Objective response rate (ORR)|Progression free survival	King Faisal Specialist Hospital & Research Center|AstraZeneca	Female	18 Years to 65 Years Â (Adult, Older Adult)	Phase 1|Phase 2	22	Other|Industry	Interventional	Allocation: N/A|Intervention Model: Single Group Assignment|Masking: None (Open Label)|Primary Purpose: Treatment	2151-169|ESR-14-10649	2016-11-01	2019-12-31	2020-03-24	2015-12-11		2020-07-07	King Faisal Specialist Hospital and Research Center, Riyadh, Saudi Arabia		https://ClinicalTrials.gov/show/NCT02628132	2016	2019	Phase 2	yes	Meta	ICI	NA	durvalumab	Chemo	NA	Chemo	PD-L1	NA	ICI	anti-PD-L1
61	NCT03430518	Durvalumab and Eribulin in Her2-negative Metastatic Breast Cancer and Recurrent Ovarian Cancer		Completed	No Results Available	HER2-Negative Metastatic Breast Cancer|Recurrent Ovarian Cancer	Drug: Durvalumab|Drug: Eribulin	The dose-limiting toxicity (DLT) rate|Number of Adverse events|Objective response rate (ORR)|Progression free survival (PFS)|Overall survival (OS)|ECOG performance status	Amy Tiersten|AstraZeneca|Eisai Inc.|Icahn School of Medicine at Mount Sinai	All	18 Years and older Â (Adult, Older Adult)	Phase 1	9	Other|Industry	Interventional	Allocation: N/A|Intervention Model: Single Group Assignment|Masking: None (Open Label)|Primary Purpose: Treatment	GCO 17-2320	2018-05-17	2020-02-10	2020-02-10	2018-02-13		2020-08-05	Icahn School of Medicine at Mount Sinai, New York, New York, United States		https://ClinicalTrials.gov/show/NCT03430518	2018	2020	Phase 1	yes	Meta	ICI	NA	durvalumab	Chemo	NA	Chemo	PD-L1	NA	ICI	anti-PD-L1
4	NCT02685059	Addition of PD-L1 Antibody MEDI4736 to a Taxane-anthracycline Chemotherapy in Triple Negative Breast Cancer	GeparNuevo	Completed	No Results Available	Breast Cancer	Drug: MEDI4736 (Anti PD-L1)|Drug: Placebo|Drug: nab-Paclitaxel|Drug: Epirubicin|Drug: Cyclophosphamide	pathological complete response (pCR= ypT0 ypN0)|pCR rates per arm|Rates of ypT0/is ypN0|Rates of ypT0/is ypN0/+|Rates of ypT(any) ypN0|Rates of ypT0 ypN0/+|Clinical response|Breast conservation rate|Toxicity and compliance as measured by number of participants with treatment-related|Molecular markers and gene expression|Survival	German Breast Group|AstraZeneca|Celgene	Female	18 Years and older Â (Adult, Older Adult)	Phase 2	174	Other|Industry	Interventional	Allocation: Randomized|Intervention Model: Parallel Assignment|Masking: Double (Participant, Investigator)|Primary Purpose: Treatment	GBG89	2016-06-01	2018-03-01	2018-03-01	2016-02-18		2021-02-15	Centrum fÃ¼r HÃ¤matologie und Onkologie am Bethanien-Krankenhaus, Frankfurt, Hessen, Germany		https://ClinicalTrials.gov/show/NCT02685059	2016	2018	Phase 2	yes	Neoadj	ICI	NA	durvalumab	Chemo	NA	Chemo	PD-L1	NA	ICI	anti-PD-L1
8	NCT02489448	Neoadjuvant MEDI4736 Concomitant With Weekly Nab-paclitaxel and Dose-dense AC for Stage I-III Triple Negative Breast Cancer		Active, not recruiting	No Results Available	Breast Neoplasms	Drug: MEDI4736	Pathologic Complete Response (pCR)	Yale University	All	18 Years and older Â (Adult, Older Adult)	Phase 1|Phase 2	71	Other	Interventional	Allocation: N/A|Intervention Model: Single Group Assignment|Masking: None (Open Label)|Primary Purpose: Treatment	1409014537	2015-11-01	2021-10-01	2021-12-01	2015-07-03		2021-01-25	Yale School of Medicine, New Haven, Connecticut, United States		https://ClinicalTrials.gov/show/NCT02489448	2015	2021	Phase 2	yes	Neoadj	ICI	NA	durvalumab	Chemo	NA	Chemo	PD-L1	NA	ICI	anti-PD-L1
147	NCT02393248	Open-Label, Dose-Escalation Study of Pemigatinib in Subjects With Advanced Malignancies - (FIGHT-101)		Active, not recruiting	No Results Available	Lung Cancer|Solid Tumor|Gastric Cancer|Urothelial Cancer|Endometrial Cancer|Multiple Myeloma|Myeloproliferative Neoplasms|Breast Cancer|Cholangiocarcinoma|UC|MPN	Drug: Pemigatinib|Drug: Gemcitabine + Cisplatin|Drug: Pembrolizumab|Drug: Docetaxel|Drug: Trastuzumab|Drug: INCMGA00012	Determination of the maximum tolerated dose of Pemigatinib as a monotherapy and in combination as measured by the number of participants with adverse events|Assess the pharmacodynamics of pemigatinib as a monotherapy and in combination as indicated by serum phosphorus level|Preliminary efficacy as assessed by Overall Response Rate (ORR) of Pemigatinib as monotherapy and in combination in subjects…	Incyte Corporation	All	18 Years and older Â (Adult, Older Adult)	Phase 1|Phase 2	201	Industry	Interventional	Allocation: N/A|Intervention Model: Single Group Assignment|Masking: None (Open Label)|Primary Purpose: Treatment	INCB 54828-101	2015-02-27	2020-12-14	2021-05-30	2015-03-19		2021-03-03	University of Alabama At Birmingham Comprehensive Cancer Center, Birmingham, Alabama, United States|Cedars-Sinai Medical Center, West Hollywood, California, United States|Yale Cancer Center, New Haven, Connecticut, United States|Georgetown University Hospital, Washington, District of Columbia, United States|Hematology Oncology Associates of the Tr, Port Saint Lucie, Florida, United States|Emory U…		https://ClinicalTrials.gov/show/NCT02393248	2015	2020	Phase 2	non	Meta	ICI	NA	pembrolizumab	Targeted therapy	NA	FGFRi	PD1			anti-PD1
31	NCT02834247	A Study of TAK-659 in Combination With Nivolumab in Participants With Advanced Solid Tumors		Terminated	Has Results	Triple-Negative Breast Neoplasms|Carcinoma, Non-Small-Cell Lung|Head and Neck Carcinoma, Squamous Cell|Advanced Solid Tumors	Drug: TAK-659|Drug: Nivolumab	Part 1, Dose Escalation Phase: Maximum Tolerated Dose (MTD)|Part 1, Dose Escalation Phase: Recommendation Phase 2 Dose (RP2D)|Part 2, Dose Expansion Phase: Overall Response Rate (ORR)|Percentage of Participants Who Experienced at Least One Treatment-emergent Adverse Events (TEAEs), Grade 3 or 4 Adverse Events (AEs), Serious Adverse Events (SAEs), and TEAEs Leading to Discontinuation|Part 2, Dose …	Millennium Pharmaceuticals, Inc.|Takeda	All	18 Years and older Â (Adult, Older Adult)	Phase 1	41	Industry	Interventional	Allocation: Non-Randomized|Intervention Model: Sequential Assignment|Masking: None (Open Label)|Primary Purpose: Other	C34003|2016-000853-10|U1111-1181-8312	2016-08-12	2018-11-30	2018-11-30	2016-07-15	2020-03-31	2020-03-31	UCSD, La Jolla, California, United States|Emory, Atlanta, Georgia, United States|Massachusetts General, Boston, Massachusetts, United States|Barbara Ann Karmanos, Detroit, Michigan, United States|Roswell Park, Buffalo, New York, United States|Fox Chase, Philadelphia, Pennsylvania, United States|Vanderbilt, Nashville, Tennessee, United States|Mary Crowley Research Centers, Dallas, Texas, United St…	"Statistical Analysis Plan", https://ClinicalTrials.gov/ProvidedDocs/47/NCT02834247/SAP_000.pdf|"Study Protocol", https://ClinicalTrials.gov/ProvidedDocs/47/NCT02834247/Prot_001.pdf	https://ClinicalTrials.gov/show/NCT02834247	2016	2018	Phase 1	non	Meta	ICI	NA	nivolumab	Targeted therapy	NA	FLT3i	PD1			anti-PD1
133	NCT02952989	A Safety Study of SGN-2FF for Patients With Advanced Solid Tumors		Terminated	No Results Available	Carcinoma, Non-Small-Cell Lung|Carcinoma, Renal Cell|Breast Neoplasms|Urinary Bladder Neoplasm|Carcinoma, Squamous Cell of Head and Neck|Colorectal Neoplasms|Gastric Adenocarcinoma|Gastroesophageal Junction Adenocarcinoma	Drug: SGN-2FF|Drug: pembrolizumab	The number of participants with adverse events that are related to treatment|The number of participants with laboratory abnormalities that are related to treatment|Incidence of dose-limiting toxicities (DLTs)|Pharmacokinetic assessments|Markers of fucosylation status|Objective response rate|Disease control rate|Duration of response|Clinical benefit rate|Progression-free survival|Overall survival	Seagen Inc.	All	18 Years and older Â (Adult, Older Adult)	Phase 1	47	Industry	Interventional	Allocation: Non-Randomized|Intervention Model: Parallel Assignment|Masking: None (Open Label)|Primary Purpose: Treatment	SGN2FF-001	2017-02-23	2019-06-24	2019-06-24	2016-11-02		2019-07-19	University of Alabama at Birmingham, Birmingham, Alabama, United States|City of Hope National Medical Center, Duarte, California, United States|University of Colorado Hospital / University of Colorado, Aurora, Colorado, United States|Winship Cancer Institute / Emory University School of Medicine, Atlanta, Georgia, United States|Dana Farber Cancer Institute, Boston, Massachusetts, United States|Ka…		https://ClinicalTrials.gov/show/NCT02952989	2017	2019	Phase 1	non	Meta	ICI	NA	pembrolizumab	Other	NA	glycoprotein fucosylation i	PD1			anti-PD1
126	NCT02909452	Continuation Study of Entinostat in Combination With Pembrolizumab in Patients With Advanced Solid Tumors		Unknown status	No Results Available	Neoplasms|Neoplasms, Glandular and Epithelial|Neoplasms by Histologic Type|Bronchial Neoplasms|Lung Neoplasms|Respiratory Tract Neoplasms|Thoracic Neoplasms|Digestive System Neoplasms|Endocrine Gland Neoplasms|Carcinoma, Non-Small-Cell Lung|Lung Diseases|Breast Diseases|Renal Neoplasm|Solid Tumors	Drug: Entinostat|Drug: Pembrolizumab	Incidence of treatment-emergent adverse events (TEAEs), serious adverse events (SAEs), and adverse events (AEs) resulting in the permanent discontinuation of study drug, and deaths occurring within the reporting period required for the study|Changes from baseline in laboratory results|Changes from baseline in vital signs|Changes from baseline in ECG results|AUC0-t (area under the curve to last ob…	Syndax Pharmaceuticals|Merck Sharp & Dohme Corp.	All	18 Years and older Â (Adult, Older Adult)	Phase 1	30	Industry	Interventional	Allocation: Randomized|Intervention Model: Parallel Assignment|Masking: None (Open Label)|Primary Purpose: Treatment	SNDX-275-0141	2016-09-20	2018-12-01	2019-02-01	2016-09-21		2018-06-26	The START Center for Cancer Care, San Antonio, Texas, United States		https://ClinicalTrials.gov/show/NCT02909452	2016	2018	Phase 1	non	Meta	ICI	NA	pembrolizumab	Targeted therapy	NA	HDACi	PD1			anti-PD1
11	NCT03740893	PHOENIX DDR/Anti-PD-L1 Trial: A Pre-surgical Window of Opportunity and Post-surgical Adjuvant Biomarker Study of DNA Damage Response Inhibition and/or Anti-PD-L1 Immunotherapy in Patients With Neoadjuvant Chemotherapy Resistant Residual Triple Negative Breast Cancer	PHOENIX	Recruiting	No Results Available	Breast Neoplasm	Drug: AZD6738|Drug: Olaparib|Drug: Durvalumab	Cohorts B and C co-primary endpoint #1: Change in mean proliferation index (as measured by tumour cell Ki67 immunohistochemistry) post WOP intervention within post-treatment biopsy compared to pre-treatment baseline biopsy.|Cohorts B and C co-primary endpoint #2: Changes in the proliferation gene expression signature post WOP intervention within the post-treatment biopsy compared to pre-treatment…	Institute of Cancer Research, United Kingdom|AstraZeneca	All	18 Years and older Â (Adult, Older Adult)	Phase 2	81	Other|Industry	Interventional	Allocation: Randomized|Intervention Model: Parallel Assignment|Masking: None (Open Label)|Primary Purpose: Other	ICR-CTSU/2017/10065|2018-002077-21	2019-10-15	2023-03-01	2025-12-01	2018-11-14		2020-02-21	Royal Bournemouth Hospital, Bournemouth, Dorset, United Kingdom|Bristol Haematology and Oncology Centre, Bristol, England, United Kingdom|King's College Hospital, London, England, United Kingdom|Christie Hospital NHS Trust, Manchester, England, United Kingdom|Belfast City Hospital, Belfast, Northern Ireland, United Kingdom|Velindre Cancer Center at Velinde Hospital, Cardiff, Wales, United Kingdom…		https://ClinicalTrials.gov/show/NCT03740893	2019	2023	Phase 2	yes	Neoadj	ICI	NA	durvalumab	Chemo	PARPi	Chemo	PD-L1	NA	ICI	anti-PD-L1
212	NCT03872505	Pre-operAtive Non-Anthracycline Chemotherapy, Durvalumab +/- RAdiation Therapy in Triple Negative Breast Cancer	PANDoRA	Not yet recruiting	No Results Available	Breast Cancer|Triple Negative Breast Cancer	Drug: Durvalumab|Radiation: Radiation Therapy|Drug: Carboplatin|Drug: Paclitaxel	Pathological complete response rate in the breast and axilla|Pathological complete invasive and in situ response rate (breast and axilla)|Proportion of subjects with pathological invasive complete response in the breast only|Residual Cancer Burden (RCB)|Event Free Survival|Invasive disease-free survival (IDFS)|Overall survival|Adverse Events (AEs) and Serious Adverse Events (SAEs)|Frequency of ad…	Cedars-Sinai Medical Center|AstraZeneca	All	18 Years and older Â (Adult, Older Adult)	Phase 2	140	Other|Industry	Interventional	Allocation: Randomized|Intervention Model: Parallel Assignment|Masking: None (Open Label)|Primary Purpose: Treatment	IIT2018-17-McArthur-TCDRT	2021-07-01	2021-07-01	2024-07-01	2019-03-13		2021-01-26	Cedars Sinai Medical Center, Los Angeles, California, United States		https://ClinicalTrials.gov/show/NCT03872505	2021	2021	Phase 2	yes	Neoadj	ICI	NA	durvalumab	Chemo	Radiation	Chemo	PD-L1	NA	ICI	anti-PD-L1
303	NCT04460456	A Study of SBT6050 Alone and in Combination With Pembrolizumab in Patients With Advanced HER2 Expressing Solid Tumors		Recruiting	No Results Available	HER2 Positive Solid Tumors	Drug: SBT6050|Drug: pembrolizumab	The proportion of subjects experiencing dose limiting toxicities|The incidence and severity of adverse events (AEs) and serious adverse events|Objective response rate, defined as confirmed Complete Response (CR) or Partial Response (PR)|Duration of response, defined as the time from date of first response (CR or PR)|Disease control rate, defined as CR, PR, or stable disease for at least 6 months|…	Silverback Therapeutics	All	18 Years and older Â (Adult, Older Adult)	Phase 1	294	Industry	Interventional	Allocation: Non-Randomized|Intervention Model: Parallel Assignment|Masking: None (Open Label)|Primary Purpose: Treatment	SBT6050-101	2020-07-27	2023-08-01	2024-08-01	2020-07-07		2020-12-17	Investigative Site, Boston, Massachusetts, United States|Investigative Site, Pittsburgh, Pennsylvania, United States|Investigative Site, Nashville, Tennessee, United States|Investigative Site, Houston, Texas, United States|Investigative Site, San Antonio, Texas, United States|Investigative Site, Sydney, New South Wales, Australia|Investigative Site, Melbourne, Victoria, Australia|Investigative Si…		https://ClinicalTrials.gov/show/NCT04460456	2020	2023	Phase 1	non	Meta	ICI	Bispecific	pembrolizumab	NA	NA	HER2xTLR8	PD1			anti-PD1
10	NCT02997995	Durvalumab and Endocrine Therapy in ER+/Her2- Breast Cancer After CD8+ Infiltration Effective Immune-Attractant Exposure	ULTIMATE	Completed	No Results Available	Breast Cancer|Estrogen Receptor Positive Tumor|Menopause|Hormone Antagonist	Drug: Immune-attractant|Drug: Durvalumab|Procedure: Biopsy	pathological Complete Response|Number of CD8+ T cell|Clinical response|Assessment of Ki67|Toxicities|Predictive value of Mutational load for efficacy of Durvalumab|Predictive value of PDL1 expression for the efficacy of Durvalumab	UNICANCER|Breast International Group	Female	18 Years and older Â (Adult, Older Adult)	Phase 2	61	Other	Interventional	Allocation: N/A|Intervention Model: Single Group Assignment|Masking: None (Open Label)|Primary Purpose: Treatment	UC-0140/1606|UCBG-105|BIG 16-01|2016-000764-42	2017-02-15	2019-07-15	2020-08-28	2016-12-20		2020-09-30	Centre Hospitalier cote Basque, Bayonne, France|Institut BergoniÃ©, Bordeaux, France|Centre FranÃ§ois Baclesse, Caen, France|Centre Hospitalier de Cahors, Cahors, France|Centre HÃ´spitalier de Cholet, Cholet, France|Centre George FranÃ§ois Leclerc, Dijon, France|Institut Daniel Hollard Groupe HÃ´spitalier, Grenoble, France|Centre Oscar Lambret, Lille, France|CHU Limoges, Limoges, France|Centre Ho…		https://ClinicalTrials.gov/show/NCT02997995	2017	2019	Phase 2	yes	Neoadj	ICI	NA	durvalumab	Endocrine therapy	NA	Endocrine therapy	PD-L1	NA	ICI	anti-PD-L1
13	NCT03874325	Aromatase Inhibitor and Durvalumab in Postmenopausal Breast Cancer		Active, not recruiting	No Results Available	Breast Cancer|Hormone Receptor Positive Tumor	Drug: Durvalumab|Drug: Anastrozole 1mg|Drug: Letrozole 2.5mg|Drug: Exemestane 25 MG	Rate of Modified Preoperative Endocrine Prognostic Index (mPEPI) score of 0|Clinical Complete Response (CR)|Clinical Partial Response (PR)|Clinical Progression of Disease (PD)|Clinical Stable Disease (SD)	H. Lee Moffitt Cancer Center and Research Institute|AstraZeneca	Female	18 Years and older Â (Adult, Older Adult)	Phase 2	17	Other|Industry	Interventional	Allocation: Non-Randomized|Intervention Model: Sequential Assignment|Masking: None (Open Label)|Primary Purpose: Treatment	MCC-19803|ESR-17-13182	2019-04-26	2022-03-11	2025-03-11	2019-03-14		2021-02-04	H. Lee Moffitt Cancer Center and Research Institute, Tampa, Florida, United States		https://ClinicalTrials.gov/show/NCT03874325	2019	2022	Phase 2	yes	Meta	ICI	NA	durvalumab	Endocrine therapy	NA	Endocrine therapy	PD-L1	NA	ICI	anti-PD-L1
263	NCT02009449	A Phase 1 Study of Pegilodecakin (LY3500518) in Participants With Advanced Solid Tumors	IVY	Active, not recruiting	No Results Available	Melanoma|Prostate Cancer|Ovarian Cancer|Renal Cell Carcinoma|Colorectal Carcinoma|Pancreatic Carcinoma|Non-small Cell Lung Carcinoma|Solid Tumors|Breast Cancer	Drug: Pegilodecakin|Drug: Paclitaxel or Docetaxel and Carboplatin or Cisplatin|Drug: FOLFOX (Oxaliplatin/Leucovorin/5-Fluorouracil)|Drug: gemcitabine/nab-paclitaxel|Drug: Capecitabine|Drug: Pazopanib|Drug: Pembrolizumab|Drug: Paclitaxel|Drug: nivolumab|Drug: Gemcitabine/carboplatin	Safety and tolerability as measured by incidence of adverse events|Pharmacokinetic (PK) parameters|Change in tumor burden measured by volumetric Computer Tomography (CT) or Magnetic Resonance Imaging (MRI) according to immune-related response criteria (irRC)|Progression in bone by bone scintigraphy according to Prostate Cancer Working Group 2 (PCWG2) for participants with metastatic castration re…	Eli Lilly and Company|ARMO BioSciences	All	18 Years and older Â (Adult, Older Adult)	Phase 1	350	Industry	Interventional	Allocation: Non-Randomized|Intervention Model: Single Group Assignment|Masking: None (Open Label)|Primary Purpose: Treatment	17159|J1L-AM-JZGA|AM0010-001	2013-11-15	2019-02-19	2021-05-14	2013-12-12		2021-01-06	UCLA Medical Hematology & Oncology, Los Angeles, California, United States|UCSF, San Francisco, California, United States|Sarah Cannon Research Institute at HealthONE, Denver, Colorado, United States|Florida Cancer Specialists & Research Institute, Sarasota, Florida, United States|Dana Farber Cancer Institute, Boston, Massachusetts, United States|Memorial Sloan Kettering Cancer Center, New York, …		https://ClinicalTrials.gov/show/NCT02009449	2013	2019	Phase 1	non	Meta	ICI	Other	pembrolizumab	NA	NA	IL-10	PD1			anti-PD1
39	NCT04423029	Dose Escalation of DF6002 in Patients With Advanced Solid Tumors, and Expansion in Selected Indications		Recruiting	No Results Available	Solid Tumor|Melanoma|Renal Cell Carcinoma|Urothelial Carcinoma|Lung Cancer|Head and Neck Squamous Cell Carcinoma|Esophageal Cancer|Gastric Cancer|Ovarian Cancer|Prostate Cancer|Triple Negative Breast Cancer|Endometrial Cancer	Biological: DF6002|Biological: Nivolumab	Assessment of the number of dose limiting toxicities experienced on study with monotherapy DF6002 as defined per criteria in the study protocol|Assessment of the number of dose limiting toxicities experienced on study with combination therapy of DF6002 and nivolumab as defined per criteria in the study protocol|Assess overall response rate|Assess number of treatment emergent adverse events throug…	Dragonfly Therapeutics|Bristol-Myers Squibb	All	18 Years and older Â (Adult, Older Adult)	Phase 1|Phase 2	380	Industry	Interventional	Allocation: Non-Randomized|Intervention Model: Sequential Assignment|Masking: None (Open Label)|Primary Purpose: Treatment	DF6002-001	2020-07-10	2022-09-01	2024-12-01	2020-06-09		2021-04-21	Regions Hospital - Cancer Care Center, Saint Paul, Minnesota, United States|Montefiore Hospital, Bronx, New York, United States|Roswell Park Comprehensive Cancer Center, Buffalo, New York, United States|University Hospitals Cleveland Medical Center, Cleveland, Ohio, United States|Rhode Island Hospital, Providence, Rhode Island, United States|Sarah Cannon Research Institute, Nashville, Tennessee, …		https://ClinicalTrials.gov/show/NCT04423029	2020	2022	Phase 2	non	Meta	ICI	Other	nivolumab	NA	NA	IL-12	PD1			anti-PD1
113	NCT04234113	Study of SO-C101 and SO-C101 in Combination With Pembro in Adult Patients With Advanced/Metastatic Solid Tumors		Recruiting	No Results Available	Thyroid|Renal Cell Carcinoma|Non Small Cell Lung Cancer|Small-cell Lung Cancer|Bladder Cancer|Melanoma|Merkel Cell Carcinoma|Skin Squamous Cell Carcinoma|Microsatellite Instability High|Triple Negative Breast Cancer|Mesothelioma|Thymic Cancer|Cervical Cancer|Biliary Tract Cancer|Hepatocellular Carcinoma|Ovarian Cancer|Gastric Cancer|Head and Neck Squamous Cell Carcinoma|Anal Cancer	Drug: SO-C101|Drug: pembrolizumab	Part A;Number of Participants With Dose-Limiting Toxicities (DLT):|Part A;Number of Participants With Treatment-Emergent Adverse Events (AEs) and Serious Adverse Events (SAEs)|Part A;Number of Participants With Treatment Related Adverse Events (AEs) and Serious Adverse Events (SAEs|Part A;Number of Participants With Adverse Events (AEs) According to Severity of Grade 3 or Higher Severity Based on…	Sotio a.s.	All	18 Years and older Â (Adult, Older Adult)	Phase 1	96	Industry	Interventional	Allocation: Non-Randomized|Intervention Model: Sequential Assignment|Masking: None (Open Label)|Primary Purpose: Treatment	SC103	2019-06-13	2022-03-01	2022-03-01	2020-01-21		2020-11-05	Yale Cancer Center, New Haven, Connecticut, United States|MD Anderson Cancer Center, Houston, Texas, United States|Institut Gustave Roussy, Paris, France|Vall d'Hebron Institute of Oncology, Barcelona, Spain		https://ClinicalTrials.gov/show/NCT04234113	2019	2022	Phase 1	non	Meta	ICI	Other	pembrolizumab	NA	NA	IL-15	PD1			anti-PD1
105	NCT04332653	NT-I7 (Efineptakin Alfa) in Combination With Pembrolizumab in Participants With Advanced Solid Tumors	KEYNOTE A60	Recruiting	No Results Available	Any Advanced Solid Tumors|Triple Negative Breast Cancer|Non Small Cell Lung Cancer|Small Cell Lung Cancer|Microsatellite Stable Colorectal Cancer|Pancreatic Cancer	Drug: NT-I7|Drug: Pembrolizumab	Phase 1b: Safety and Tolerability of NT-I7 in Combination With Pembrolizumab to Determine the Maximum Tolerated Dose (MTD) and/or the Recommended Phase 2 Dose (RP2D) of NT-I7|Phase 2a: Preliminary Assessment of the Objective Response Rate (ORR) of NT-I7 in Combination with Pembrolizumab|Duration of Objective Response (DOR)|Disease Control Rate (DCR)|Progression Free Survival (PFS)|Overall Surviva…	NeoImmuneTech	All	18 Years and older Â (Adult, Older Adult)	Phase 1|Phase 2	168	Industry	Interventional	Allocation: Non-Randomized|Intervention Model: Sequential Assignment|Masking: None (Open Label)|Primary Purpose: Treatment	NIT-110 (PNA60)	2020-06-10	2022-06-30	2023-04-30	2020-04-03		2021-02-15	Moffit Cancer Center, Tampa, Florida, United States|Barbara Ann Karmanos Cancer Institute, Detroit, Michigan, United States|Washington University School of Medicine in St. Louis, Saint Louis, Missouri, United States|Duke University Medical Center, Durham, North Carolina, United States|Fox Chase Cancer Center, Philadelphia, Pennsylvania, United States|Sarah Cannon Research Institute, Nashville, Te…		https://ClinicalTrials.gov/show/NCT04332653	2020	2022	Phase 2	non	Meta	ICI	Other	pembrolizumab	NA	NA	IL-7	PD1			anti-PD1
117	NCT03012230	Pembrolizumab and Ruxolitinib Phosphate in Treating Patients With Metastatic Stage IV Triple Negative Breast Cancer		Recruiting	No Results Available	Metastatic Malignant Neoplasm in the Bone|Stage IV Breast Cancer AJCC v6 and v7|Triple-Negative Breast Carcinoma	Other: Laboratory Biomarker Analysis|Biological: Pembrolizumab|Drug: Ruxolitinib Phosphate	Maximum tolerated dose defined as the dose level below the lowest dose that induces dose-limiting toxicity in at least one-third of patients|Incidence of adverse events|Best response defined as best objective status recorded from the start of the treatment until disease progression/recurrence	Mayo Clinic|National Cancer Institute (NCI)	All	18 Years and older Â (Adult, Older Adult)	Phase 1	18	Other|NIH	Interventional	Allocation: N/A|Intervention Model: Single Group Assignment|Masking: None (Open Label)|Primary Purpose: Treatment	MC1534|NCI-2016-02057|P30CA015083	2017-12-06	2022-03-01	2022-03-01	2017-01-06		2021-04-08	Mayo Clinic in Arizona, Scottsdale, Arizona, United States		https://ClinicalTrials.gov/show/NCT03012230	2017	2022	Phase 1	non	Meta	ICI	NA	pembrolizumab	Targeted therapy	NA	JAK1i	PD1			anti-PD1
132	NCT02646748	Pembrolizumab Combined With Itacitinib (INCB039110) and/or Pembrolizumab Combined With INCB050465 in Advanced Solid Tumors		Active, not recruiting	No Results Available	Colorectal Cancer (CRC)|Endometrial Cancer|Melanoma|Head and Neck Cancer|Lung Cancer|MMR-deficient Tumors|Breast Cancer|Pancreatic Cancer|Renal Cell Carcinoma (RCC)|Solid Tumors|UC (Urothelial Cancer)	Drug: Pembrolizumab|Drug: itacitinib|Drug: INCB050465	Part 1: Evaluation of safety and tolerability as measured by the frequency, duration, and severity of adverse events|Part 1 and 2: Objective Response Rate (ORR) as determined by radiographic disease assessments per immune-related Response Evaluation Criteria In Solid Tumors (irRECIST) v1.1 criteria|Part 1 and 2: Change in the number of Tumor Infiltrating Lymphocytes(TILs) and the ratio of CD8+ ly…	Incyte Corporation	All	18 Years and older Â (Adult, Older Adult)	Phase 1	159	Industry	Interventional	Allocation: Non-Randomized|Intervention Model: Parallel Assignment|Masking: None (Open Label)|Primary Purpose: Treatment	39110-107	2016-01-25	2019-11-07	2021-12-24	2016-01-06		2020-12-04	University of California San Francisco Helen Diller Family Comprehensive Cancer Center, San Francisco, California, United States|John Wayne Cancer Institute at Providence Saint John's Health Center, Santa Monica, California, United States|Georgetown University Medical Center Lombardi CCC, Washington, District of Columbia, United States|Hematology-Oncology Associates of Treasure Coast, Port Saint …		https://ClinicalTrials.gov/show/NCT02646748	2016	2019	Phase 1	non	Meta	ICI	NA	pembrolizumab	Targeted therapy	PIK3CAi	JAK1i	PD1			anti-PD1
30	NCT04142931	Sequentional Immuno Apheresis Plasma Volume Escalation Cohort Study of Reduction of Soluble Tumor Necrosis Factor Receptors 1 and 2 (sTNFR1/2) With or Without Nivolumab in Patients With Inoperable or Metastatic Solid Tumors		Recruiting	No Results Available	Stage IV Non-small Cell Lung Cancer|Stage IV Melanoma|Triple Negative Breast Cancer|Renal Cell Carcinoma Stage IV	Combination Product: ImmunicomAIAC	Incidence of Treatment-Emergent Adverse Events (Safety) of IA therapy with plasma volume escalation (increase from 2X to 3X plasma volume processed): adverse events|Incidence of Treatment-Emergent Adverse Events (Safety and tolerability) of IA therapy in combination with nivolumab: adverse events|Column efficiency|Column biochemical effectiveness|Clinical efficacy: Response Rate (RR) as determine…	Dr. Ronnie Shapira|Immunicom Inc. San Diego California, USA|Sheba Medical Center	All	18 Years and older Â (Adult, Older Adult)	Phase 1	30	Other	Interventional	Allocation: Non-Randomized|Intervention Model: Sequential Assignment|Masking: None (Open Label)|Primary Purpose: Treatment	SHEBA-19-6136-RS-CTIL	2020-02-24	2021-12-30	2022-12-30	2019-10-29		2021-03-24	Sheba Medical Center, Ramat Gan, Israel		https://ClinicalTrials.gov/show/NCT04142931	2020	2021	Phase 1	non	Meta	ICI	Other	nivolumab	NA	NA	LW-02 device	PD1			anti-PD1
21	NCT04053322	Durvalumab, With Olaparib and Fulvestrant in Advanced ER+, HER2- Breast Cancer Patients.	DOLAF	Recruiting	No Results Available	ER-positive and HER2-negative Metastatic or Locally Advanced Breast Cancer|a Germline or Somatic BRCA Mutation, or a Deleterious Alteration of Other Genes Involved in Homologous Recombination Repair (HRR) or in MSI Status	Drug: Durvalumab|Drug: Olaparib|Drug: Fulvestrant	Progression-free survival rate (PFSR)|The incidence of adverse events (Safety)|Overall Survival (OS)|Objective response rate (ORR)|Duration of response (DoR).|Progression-free survival (PFS)	UNICANCER|ARCAGY/ GINECO GROUP|SOLTI Breast Cancer Research Group	All	18 Years and older Â (Adult, Older Adult)	Phase 2	158	Other	Interventional	Allocation: N/A|Intervention Model: Single Group Assignment|Masking: None (Open Label)|Primary Purpose: Treatment	UC-0140/1812|2018-003832-57	2019-08-26	2022-03-01	2025-08-01	2019-08-12		2021-02-23	Institut de Cancerologie de Montpellier, Montpellier, France|Centre Henri-Becquerel, Rouen, France		https://ClinicalTrials.gov/show/NCT04053322	2019	2022	Phase 2	yes	Meta	ICI	NA	durvalumab	Endocrine therapy	PARPi	Endocrine therapy	PD-L1	NA	ICI	anti-PD-L1
32	NCT04556773	A Phase 1b Study of T-DXd Combinations in HER2-low Advanced or Metastatic Breast Cancer	DB-08	Recruiting	No Results Available	Metastatic Breast Cancer	Drug: Trastuzumab deruxtecan|Drug: Durvalumab|Drug: Paclitaxel|Drug: Capivasertib|Drug: Anastrozole|Drug: Fulvestrant|Drug: Capecitabine	Occurrence of adverse events (AEs)- Part 1|Occurrence of serious adverse events (SAEs)- Part 1|Occurrence of adverse events (AEs)- Part 2|Occurrence of serious adverse events (SAEs)- Part 2|Objective Response Rate (ORR)- Part 2|Progression Free Survival (PFS)- Part 2|Duration of Response (DoR)- Part 2|Overall Survival (OS)- Part 2|Serum concentration of T-DXd, total anti-HER2 antibody and MAAA-11…	AstraZeneca|Daiichi Sankyo Company, Limited	All	18 Years and older Â (Adult, Older Adult)	Phase 1	185	Industry|Other	Interventional	Allocation: Non-Randomized|Intervention Model: Parallel Assignment|Masking: None (Open Label)|Primary Purpose: Treatment	D967JC00002	2020-12-17	2023-08-28	2023-08-28	2020-09-21		2021-04-15	Research Site, Ridgewood, New Jersey, United States|Research Site, Chattanooga, Tennessee, United States|Research Site, Fort Worth, Texas, United States|Research Site, East Melbourne, Australia|Research Site, Kelowna, British Columbia, Canada|Research Site, Quebec, Canada|Research Site, Seoul, Korea, Republic of|Research Site, Seoul, Korea, Republic of|Research Site, Seoul, Korea, Republic of|Res…		https://ClinicalTrials.gov/show/NCT04556773	2020	2023	Phase 1	yes	Meta	ICI	NA	durvalumab	Endocrine therapy	PIK3CAi	Endocrine therapy	PD-L1	NA	ICI	anti-PD-L1
245	NCT04514484	Testing the Combination of the Anti-cancer Drugs XL184 (Cabozantinib) and Nivolumab in Patients With Advanced Cancer and HIV		Recruiting	No Results Available	Advanced Differentiated Thyroid Gland Carcinoma|Advanced Head and Neck Carcinoma|Advanced Hepatocellular Carcinoma|Advanced Kaposi Sarcoma|Advanced Lung Non-Small Cell Carcinoma|Advanced Lung Small Cell Carcinoma|Advanced Malignant Solid Neoplasm|Advanced Melanoma|Advanced Ovarian Carcinoma|Advanced Prostate Carcinoma|Advanced Renal Cell Carcinoma|Advanced Thyroid Gland Medullary Carcinoma|Advanc…	Drug: Cabozantinib S-malate|Biological: Nivolumab	Incidence of dose limiting toxicities (DLTs)|Immune status|Human immunodeficiency virus (HIV) viral loads	National Cancer Institute (NCI)	All	18 Years and older Â (Adult, Older Adult)	Phase 1	18	NIH	Interventional	Allocation: N/A|Intervention Model: Single Group Assignment|Masking: None (Open Label)|Primary Purpose: Treatment	NCI-2020-05956|10387|P30CA013330	2020-11-04	2025-11-02	2025-11-02	2020-08-17		2021-03-30	Montefiore Medical Center-Einstein Campus, Bronx, New York, United States		https://ClinicalTrials.gov/show/NCT04514484	2020	2025	Phase 1	non	Meta	ICI	NA	nivolumab	Targeted therapy	NA	METi	PD1			anti-PD1
62	NCT02299999	SAFIR02_Breast - Efficacy of Genome Analysis as a Therapeutic Decision Tool for Patients With Metastatic Breast Cancer	SAFIR02_Breast	Active, not recruiting	No Results Available	Metastatic Breast Cancer	Drug: AZD2014|Drug: AZD4547|Drug: AZD5363|Drug: AZD8931|Drug: Selumetinib|Drug: Vandetanib|Drug: Bicalutamide|Drug: Olaparib|Drug: Anthracyclines|Drug: Taxanes|Drug: cyclophosphamide|Drug: DNA intercalators|Drug: Methotrexate|Drug: vinca alkaloids|Drug: Platinum based chemotherapies|Drug: Bevacizumab|Drug: Mitomycin C|Drug: Eribulin|Drug: MEDI4736	Progression-free survival in the targeted drug arm compared to standard maintenance therapy arm|progression-free survival in patients treated with anti-PDL1 antibody (MEDI4736) compared to standard maintenance therapy arm|overall survival in each substudy|overall response rates and changes in tumor size in each substudy|evaluate safety, in each substudy|efficacy (response rate, change in tumor si…	UNICANCER|Fondation ARC|AstraZeneca	All	18 Years and older Â (Adult, Older Adult)	Phase 2	1460	Other|Industry	Interventional	Allocation: Randomized|Intervention Model: Parallel Assignment|Masking: None (Open Label)|Primary Purpose: Treatment	UC-0105/1304|2013-001652-36	2014-04-07	2021-12-01	2022-12-01	2014-11-24		2020-08-27	Institut de CancÃ©rologie de l'Ouest/Paul Papin, Angers, France|Institut Sainte-Catherine, Avignon, France|Polyclinique Bordeaux Nord Aquitaine, Bordeaux, France|Institut BergoniÃ©, Bordeaux, France|Centre FranÃ§ois Baclesse, Caen, France|Centre Jean Perrin, Clermont-Ferrand, France|Centre Georges FranÃ§ois Leclerc, Dijon, France|Chd Vendee, La Roche-sur-Yon, France|Centre Oscar Lambret, Lille, F…		https://ClinicalTrials.gov/show/NCT02299999	2014	2021	Phase 2	yes	Meta	ICI	mono	durvalumab	NA	NA	NA	PD-L1	NA	ICI	anti-PD-L1
70	NCT03170960	Study of Cabozantinib in Combination With Atezolizumab to Subjects With Locally Advanced or Metastatic Solid Tumors		Recruiting	No Results Available	Urothelial Carcinoma|Renal Cell Carcinoma|Non-Small Cell Lung Cancer|Castration-resistant Prostate Cancer|Triple Negative Breast Cancer|Ovarian Cancer|Endometrial Cancer|Hepatocellular Carcinoma|Gastric Cancer|Gastroesophageal Junction Adenocarcinoma|Colorectal Cancer|Head and Neck Cancer|Differentiated Thyroid Cancer|Lower Esophageal Cancer	Drug: cabozantinib|Drug: atezolizumab	Dose Escalation: MTD/Recommended Dose|Dose Expansion: ORR|Incidence and severity of nonserious AEs and SAEs (Safety)	Exelixis	All	18 Years and older Â (Adult, Older Adult)	Phase 1|Phase 2	1732	Industry	Interventional	Allocation: Non-Randomized|Intervention Model: Sequential Assignment|Masking: None (Open Label)|Primary Purpose: Treatment	XL184-021	2017-09-05	2021-12-01	2022-12-01	2017-05-31		2021-04-08	Exelixis Clinical Site #53, Gilbert, Arizona, United States|Exelixis Clinical Site #18, Phoenix, Arizona, United States|Exelixis Clinical Site #1, Duarte, California, United States|Exelixis Clinical Site #20, La Jolla, California, United States|Exelixis Clinical Site #46, Los Angeles, California, United States|Exelixis Clinical Site #51, Newport Beach, California, United States|Exelixis Clinical …		https://ClinicalTrials.gov/show/NCT03170960	2017	2021	Phase 2	non	Meta	ICI	NA	atezolizumab	Targeted therapy	NA	METi	PD-L1			anti-PD-L1
131	NCT03544125	Olaparib and Durvalumab in Treating Participants With Metastatic Triple Negative Breast Cancer		Completed	No Results Available	Anatomic Stage IV Breast Cancer AJCC v8|Estrogen Receptor Negative|HER2/Neu Negative|Progesterone Receptor Negative|Prognostic Stage IV Breast Cancer AJCC v8|Triple-Negative Breast Carcinoma	Biological: Durvalumab|Drug: Olaparib	Proportion of completion of Clinical Laboratory Improvement Act (CLIA) analytics on pre-treatment biopsy before the planned for 4-week biopsy|Incidence of >= grade 3 adverse events per Common Terminology Criteria for Adverse Events (CTCAE) version (v) 4.03|Overall response rate (ORR) for olaparib in combination with durvalumab|Clinical benefit rate (CBR) for olaparib in combination with durvaluma…	OHSU Knight Cancer Institute|Oregon Health and Science University|Prospect Creek Foundation	All	18 Years and older Â (Adult, Older Adult)	Phase 1	3	Other	Interventional	Allocation: N/A|Intervention Model: Single Group Assignment|Masking: None (Open Label)|Primary Purpose: Treatment	STUDY00018239|NCI-2018-00819	2018-05-03	2018-08-07	2020-11-18	2018-06-01		2020-11-20	OHSU Knight Cancer Institute, Portland, Oregon, United States		https://ClinicalTrials.gov/show/NCT03544125	2018	2018	Phase 1	yes	Meta	ICI	NA	durvalumab	PARPi	NA	PARPi	PD-L1	NA	ICI	anti-PD-L1
14	NCT03801369	Olaparib and Durvalumab in Treating Patients With Metastatic Triple Negative Breast Cancer		Recruiting	No Results Available	Anatomic Stage IV Breast Cancer AJCC v8|Metastatic Triple-Negative Breast Carcinoma|Prognostic Stage IV Breast Cancer AJCC v8	Biological: Durvalumab|Drug: Olaparib	Objective response rate (ORR)|Incidence of grade 3+ acute toxicity|Clinical benefit rate (CBR) for olaparib in combination with durvalumab|Progression-free survival (PFS) for olaparib in combination with durvalumab|Overall survival (OS) olaparib in combination with durvalumab|Duration of response (DOR) for olaparib in combination with durvalumab	OHSU Knight Cancer Institute|AstraZeneca|Oregon Health and Science University	All	18 Years and older Â (Adult, Older Adult)	Phase 2	28	Other|Industry	Interventional	Allocation: N/A|Intervention Model: Single Group Assignment|Masking: None (Open Label)|Primary Purpose: Treatment	STUDY00018504|NCI-2019-00388	2018-12-12	2023-12-31	2026-12-31	2019-01-11		2020-12-23	OHSU Knight Cancer Institute, Portland, Oregon, United States		https://ClinicalTrials.gov/show/NCT03801369	2018	2023	Phase 2	yes	Meta	ICI	NA	durvalumab	PARPi	NA	PARPi	PD-L1	NA	ICI	anti-PD-L1
37	NCT03739931	Dose Escalation Study of mRNA-2752 for Intratumoral Injection to Participants With Advanced Malignancies		Recruiting	No Results Available	Dose Escalation: Relapsed/Refractory Solid Tumor Malignancies or Lymphoma|Dose Expansion: Triple Negative Breast Cancer, Head and Neck Squamous Cell Carcinoma, Non-Hodgkin Lymphoma, and Urothelial Cancer	Biological: mRNA-2752|Biological: Durvalumab	Number of Participants with Dose Limiting Toxicities (DLTs)|Number of Participants with Adverse Events (AEs)|Overall Response Rate (ORR): Number of Participants with Tumor Response (Partial or Complete)|Protein Expression of IL-23, IL-36Î³, and OX40L in Tumors|Pharmacokinetics: Maximum Observed Concentration (Cmax)	ModernaTX, Inc.|AstraZeneca	All	18 Years and older Â (Adult, Older Adult)	Phase 1	126	Industry	Interventional	Allocation: Non-Randomized|Intervention Model: Parallel Assignment|Masking: None (Open Label)|Primary Purpose: Treatment	mRNA-2752-P101	2018-11-27	2021-07-31	2021-07-31	2018-11-14		2021-03-25	University of Colorado Denver, Aurora, Colorado, United States|Yale Cancer Center, New Haven, Connecticut, United States|Sarah Cannon Research Institute at Florida Cancer Specialists, Sarasota, Florida, United States|The University of Chicago Medicine, Chicago, Illinois, United States|Massachusetts General Hospital, Boston, Massachusetts, United States|Cancer Center at Beth Israel Deaconess Medic…		https://ClinicalTrials.gov/show/NCT03739931	2018	2021	Phase 1	non	Meta	ICI	NA	durvalumab	Other	NA	mRNA nanaporticlucle antiOX40, IL23, IL36y	PD-L1			anti-PD-L1
9	NCT03538028	A Safety and Tolerability Study of INCAGN02385 in Select Advanced Malignancies		Completed	No Results Available	Cervical Cancer|Microsatellite Instability (MSI)-High Endometrial Cancer|Gastric Cancer (Including Stomach and Gastroesophageal Junction [GEJ])|Esophageal Cancer|Hepatocellular Carcinoma|Melanoma (Uveal Melanoma Excluded)|Merkel Cell Carcinoma|Mesothelioma|MSI-high Colorectal Cancer|Non-small Cell Lung Cancer (NSCLC)|Ovarian Cancer|Squamous Cell Carcinoma of the Head and Neck (SCCHN)|Small Cell L…	Biological: INCAGN02385	Number of treatment-emergent adverse events (TEAEs)|Cmax of INCAGN02385|Tmax of INCAGN02385|Cmin of INCAGN02385|AUC0-t of INCAGN02385|Objective response rate (ORR) in participants with advanced or metastatic solid tumors|Disease control rate (DCR) in participants with advanced or metastatic solid tumors|Duration of response (DOR) in participants with advanced or metastatic solid tumors|Progressio…	Incyte Biosciences International S√†rl|Incyte Corporation	All	18 Years and older ¬† (Adult, Older Adult)	Phase 1	22	Industry	Interventional	Allocation: N/A|Intervention Model: Single Group Assignment|Masking: None (Open Label)|Primary Purpose: Treatment	INCAGN 2385-101	2018-06-18	2020-10-07	2020-10-07	2018-06-25		2020-10-30	The Angeles Clinic and Research Center, Los Angeles, California, United States|Hackensack Medical Center, Hackensack, New Jersey, United States|Carolina BioOncology Institute, Huntersville, North Carolina, United States|Vanderbilt University Medical Center, Nashville, Tennessee, United States		https://ClinicalTrials.gov/show/NCT03538028	2018	2020	Phase 1	non	Meta	ICI	mono	anti-LAG3	NA	NA	NA	LAG3			anti-LAG3
236	NCT01862900	Stereotactic Body Radiation and Monoclonal Antibody to OX40 (MEDI6469) in Breast Cancer Patients With Metastatic Lesions	OX40 Breast	Completed	No Results Available	Metastatic Breast Cancer|Lung Metastases|Liver Metastases	Biological: MEDI6469	Determine the maximum tolerated dose and safety profile of radiation administered in combination with anti-OX40 in patients with metastatic breast cancer.|Estimate the response rate of combined modality treatment in both irradiated and non-irradiated tumors.	Providence Health & Services|Robert W. Franz Cancer Center|Providence Cancer Center, Earle A. Chiles Research Institute|MedImmune LLC	All	18 Years and older Â (Adult, Older Adult)	Phase 1	14	Other|Industry	Interventional	Allocation: Non-Randomized|Intervention Model: Parallel Assignment|Masking: None (Open Label)|Primary Purpose: Treatment	12-017A	2012-04-27	2016-05-17	2018-08-15	2013-05-27		2019-03-21	Portland Providence Medical Center, Portland, Oregon, United States		https://ClinicalTrials.gov/show/NCT01862900	2012	2016	Phase 1	non	Meta	ICI	mono	anti-OX40	NA	NA	NA	OX40			anti-OX40
12	NCT03594396	Window of Opportunity Trial of Neoadjuvant Olaparib and Durvalumab for Triple Negative or Low ER+ Breast Cancer		Unknown status	No Results Available	Breast Neoplasms	Drug: Olaparib|Drug: Durvalumab	The changes of tumor biology|pathological complete response|Response rate|Treatment-related adverse events as assessed by CTCAE v4.0|Adverse events of special interest and immune-mediated adverse events	Seoul National University Hospital|AstraZeneca	All	19 Years and older Â (Adult, Older Adult)	Phase 1|Phase 2	25	Other|Industry	Interventional	Allocation: N/A|Intervention Model: Single Group Assignment|Masking: None (Open Label)|Primary Purpose: Treatment	S1709-101-888	2018-06-29	2020-04-30	2020-04-30	2018-07-20		2018-07-20	Seoul National University Hospital, Seoul, Korea, Republic of		https://ClinicalTrials.gov/show/NCT03594396	2018	2020	Phase 2	yes	Neoadj	ICI	NA	durvalumab	PARPi	NA	PARPi	PD-L1	NA	ICI	anti-PD-L1
8	NCT03167619	Phase II Multicenter Study of Durvalumab and Olaparib in Platinum tReated Advanced Triple Negative Breast Cancer (DORA)	DORA	Active, not recruiting	No Results Available	Triple Negative Breast Cancer	Drug: Olaparib Oral Product|Drug: Olaparib Oral Product in combination with Durvalumab	Efficacy as assessed by PFS|Overall Survival Olaparib alone|Overall Survival olaparib in combination with Durvalumab|Determine safety and tolerability as determined by adverse events of maintenance olaparib alone.|Determine safety and tolerability as determined by adverse events of maintenance olaparib plus durvalumab|Olaparib alone overall response rate (ORR)|Olaparib in combination with Durvalu…	Duke University|AstraZeneca	Female	21 Years and older Â (Adult, Older Adult)	Phase 2	50	Other|Industry	Interventional	Allocation: Randomized|Intervention Model: Parallel Assignment|Masking: None (Open Label)|Primary Purpose: Treatment	Pro00080769	2018-10-04	2021-06-01	2021-08-01	2017-05-30		2021-01-15	Duke University, Durham, North Carolina, United States		https://ClinicalTrials.gov/show/NCT03167619	2018	2021	Phase 2	yes	Meta	ICI	NA	durvalumab	PARPi	NA	PARPi	PD-L1	NA	ICI	anti-PD-L1
19	NCT04711824	Study of Stereotactic Radiosurgery With Olaparib Followed by Durvalumab and Physician's Choice Systemic Therapy in Subjects With Breast Cancer Brain Metastases		Not yet recruiting	No Results Available	Breast Cancer|Brain Metastases, Adult	Drug: Olaparib|Radiation: Stereotactic Radiosurgery|Drug: Durvalumab|Drug: Physicians Choice systemic chemotherapy	Frequency and severity of adverse events|Intracranial Disease control rate|Intracranial disease progression free survival per RANO-BM|Overall survival|Intracranial response rate|Extracranial response rate per RECIST 1.1|Intracranial disease progression free survival per iRANO|Extracranial disease progression free survival per RECIST|Extracranial disease progression free survival per iRECIST|Extra…	Colette Shen|AstraZeneca|University of North Carolina, Chapel Hill|Hoosier Cancer Research Network	All	18 Years and older Â (Adult, Older Adult)	Phase 1|Phase 2	41	Other|Industry	Interventional	Allocation: N/A|Intervention Model: Single Group Assignment|Masking: None (Open Label)|Primary Purpose: Treatment	HCRN BRE18-360	2021-02-01	2022-02-01	2024-02-01	2021-01-15		2021-01-15			https://ClinicalTrials.gov/show/NCT04711824	2021	2022	Phase 2	yes	Meta	ICI	NA	durvalumab	PARPi	Radiation	PARPi	PD-L1	NA	ICI	anti-PD-L1
297	NCT03544723	Safety and Efficacy of p53 Gene Therapy Combined With Immune Checkpoint Inhibitors in Solid Tumors.		Recruiting	No Results Available	Solid Tumor|Lymphoma	Drug: Ad-p53	The primary efficacy endpoint is objective response rate (ORR)|Safety assessments of adverse events per CTCAE|Preliminary assessment of Duration of Response (DoR) by RECIST 1.1|Preliminary assessment of progression free survival (PFS) by RECIST 1.1	MultiVir, Inc.	All	18 Years and older Â (Adult, Older Adult)	Phase 2	40	Industry	Interventional	Allocation: N/A|Intervention Model: Single Group Assignment|Masking: None (Open Label)|Primary Purpose: Treatment	Ad-p53-002	2018-10-01	2022-06-30	2022-12-31	2018-06-04		2020-06-09	Robert H. Lurie Comprehensive Cancer Center Northwestern University, Chicago, Illinois, United States|Rush University Cancer Center, Chicago, Illinois, United States|Morristown Medical Center, Morristown, New Jersey, United States		https://ClinicalTrials.gov/show/NCT03544723	2018	2022	Phase 2	non	Meta	ICI	Virus	anti-PD1	NA	NA	NA	PD1			anti-PD1
48	NCT02465060	Targeted Therapy Directed by Genetic Testing in Treating Patients With Advanced Refractory Solid Tumors, Lymphomas, or Multiple Myeloma (The MATCH Screening Trial)		Recruiting	No Results Available	Advanced Malignant Solid Neoplasm|Bladder Carcinoma|Breast Carcinoma|Cervical Carcinoma|Colon Carcinoma|Colorectal Carcinoma|Endometrial Carcinoma|Esophageal Carcinoma|Gastric Carcinoma|Glioma|Head and Neck Carcinoma|Kidney Carcinoma|Liver and Intrahepatic Bile Duct Carcinoma|Lung Carcinoma|Lymphoma|Malignant Uterine Neoplasm|Melanoma|Ovarian Carcinoma|Pancreatic Carcinoma|Plasma Cell Myeloma|Pro…	Drug: Adavosertib|Drug: Afatinib|Drug: Afatinib Dimaleate|Drug: Binimetinib|Drug: Capivasertib|Drug: Copanlisib|Drug: Copanlisib Hydrochloride|Drug: Crizotinib|Other: Cytology Specimen Collection Procedure|Drug: Dabrafenib|Drug: Dabrafenib Mesylate|Drug: Dasatinib|Drug: Defactinib|Drug: Defactinib Hydrochloride|Drug: Erdafitinib|Drug: FGFR Inhibitor AZD4547|Drug: Ipatasertib|Other: Laboratory Bio…	Objective response rate|Overall survival|Progression free survival	National Cancer Institute (NCI)	All	18 Years and older Â (Adult, Older Adult)	Phase 2	6452	NIH	Interventional	Allocation: Non-Randomized|Intervention Model: Parallel Assignment|Masking: None (Open Label)|Primary Purpose: Treatment	NCI-2015-00054|EAY131|U10CA180820|U24CA196172	2015-08-12	2022-06-30		2015-06-08		2021-04-19	University of Alabama at Birmingham Cancer Center, Birmingham, Alabama, United States|Thomas Hospital, Fairhope, Alabama, United States|Mobile Infirmary Medical Center, Mobile, Alabama, United States|University of South Alabama Mitchell Cancer Institute, Mobile, Alabama, United States|Anchorage Associates in Radiation Medicine, Anchorage, Alaska, United States|Anchorage Radiation Therapy Center, …	"Study Protocol and Statistical Analysis Plan", https://ClinicalTrials.gov/ProvidedDocs/60/NCT02465060/Prot_SAP_000.pdf	https://ClinicalTrials.gov/show/NCT02465060	2015	2022	Phase 2	non	Meta	ICI	mono	nivolumab	NA	NA	NA	PD1			anti-PD1
3	NCT04176848	CFI-400945 and Durvalumab in Patients With Advanced Triple Negative Breast Cancer		Recruiting	No Results Available	Breast Cancer	Drug: CFI-400945|Drug: Durvalumab	Objective Response Rate of CFI-400945 given with durvalumab using RECIST 1.1|Disease Control Rate of CFI-400945 given with Durvalumab|Immune-Related Response Rate (iRECIST) of CFI-400945 given with durvalumab|Safety and Tolerability of CFI-400945 given orally in combination with durvalumab assessed by CTCAE|Immune effects of CFI-400945 + durvalumab measured in cfDNA	Canadian Cancer Trials Group|AstraZeneca|University Health Network, Toronto	Female	18 Years and older Â (Adult, Older Adult)	Phase 2	28	Other|Industry	Interventional	Allocation: N/A|Intervention Model: Single Group Assignment|Masking: None (Open Label)|Primary Purpose: Treatment	I239	2019-12-19	2022-05-30	2022-12-31	2019-11-25		2021-04-13	Juravinski Cancer Centre at Hamilton Health Sciences, Hamilton, Ontario, Canada|Kingston Health Sciences Centre, Kingston, Ontario, Canada|Ottawa Hospital Research Institute, Ottawa, Ontario, Canada|University Health Network, Toronto, Ontario, Canada		https://ClinicalTrials.gov/show/NCT04176848	2019	2022	Phase 2	yes	Meta	ICI	NA	durvalumab	Targeted therapy	NA	PLK4i	PD-L1	NA	ICI	anti-PD-L1
88	NCT02404441	Phase I/II Study of PDR001 in Patients With Advanced Malignancies		Completed	No Results Available	Melanoma|NSCLC|Triple Negative Breast Cancer|Anaplastic Thyroid Cancer|Other Solid Tumors	Biological: PDR001	Part l: The exposure (AUC(0-336h)) after first dose of treatment|Part l: Incidence of dose limiting toxicities (DLTs)|Part ll: Overall response Rate (ORR)|Presence and/or concentration of anti-PDR001|Overall Response Rate (ORR) - Phase l only|Progression Free Survival (PFS) - Phase l/ll|Duration of Response (DOR) - Phase l/ll|Disease Control Rate (DCR) - Phase l/ll|Overall Response Rate (ORR) per…	Novartis Pharmaceuticals|Novartis	All	18 Years and older Â (Adult, Older Adult)	Phase 1|Phase 2	319	Industry	Interventional	Allocation: Non-Randomized|Intervention Model: Single Group Assignment|Masking: None (Open Label)|Primary Purpose: Treatment	CPDR001X2101|2014-003929-17	2015-04-27	2020-07-21	2020-07-21	2015-03-31		2021-03-11	The Sidney Kimmel Cancer Center at Johns Hopkins Hospital Johns Hopkins, Baltimore, Maryland, United States|Massachusetts General Hospital, Boston, Massachusetts, United States|Oregon Health and Science University SC-10, Portland, Oregon, United States|Sarah Cannon Research Institute SCRI RC, Nashville, Tennessee, United States|University of Texas MD Anderson Cancer Center MD Anderson PSC, Housto…		https://ClinicalTrials.gov/show/NCT02404441	2015	2020	Phase 2	non	Meta	ICI	mono	PDR001	NA	NA	NA	PD1			anti-PD1
30	NCT03199040	Neoantigen DNA Vaccine Alone vs. Neoantigen DNA Vaccine Plus Durvalumab in Triple Negative Breast Cancer Patients Following Standard of Care Therapy		Recruiting	No Results Available	Triple Negative Breast Cancer|Triple Negative Breast Neoplasms|TNBC - Triple-Negative Breast Cancer|Triple-negative Breast Carcinoma	Drug: Durvalumab|Biological: Neoantigen DNA vaccine|Device: TDS-IM system (Inchor Medical Systems)|Procedure: Peripheral blood draw	Safety of neoantigen DNA vaccines given alone or in combination with durvalumab as measured by number of adverse events experienced by patient|Immune response to neoantigen DNA vaccines given alone or in combination with durvalumab as measured by luminex assay|Immune response to neoantigen DNA vaccines given alone or in combination with durvalumab as measured by ELISPOT|Immune response to neoanti…	Washington University School of Medicine|MedImmune LLC|National Cancer Institute (NCI)|National Institutes of Health (NIH)	Female	18 Years and older Â (Adult, Older Adult)	Phase 1	24	Other|Industry|NIH	Interventional	Allocation: Randomized|Intervention Model: Parallel Assignment|Masking: None (Open Label)|Primary Purpose: Treatment	201710109|1R01CA240983-01	2019-08-08	2022-10-24	2023-12-08	2017-06-26		2021-01-20	Washington University School of Medicine, Saint Louis, Missouri, United States		https://ClinicalTrials.gov/show/NCT03199040	2019	2022	Phase 1	yes	Adj	ICI	Vaccine	durvalumab	NA	NA	Vaccine	PD-L1	Unspecified	ICI	anti-PD-L1
74	NCT02826434	Adjuvant PVX-410 Vaccine and Durvalumab in Stage II/III Triple Negative Breast Cancer		Active, not recruiting	No Results Available	Breast Cancer	Biological: PVX-410|Biological: Durvalumab|Drug: Hiltonol	Dose Limiting Toxicity Rate of PVX-410 in Combination With Durvalumab|Immune Response Rate of cluster designation 8 (CD8)+ Cytotoxic T Lymphocytes (CTLs) to Vaccine-Specific Peptides	Massachusetts General Hospital|OncoPep, Inc.|AstraZeneca	Female	18 Years and older Â (Adult, Older Adult)	Phase 1	22	Other|Industry	Interventional	Allocation: N/A|Intervention Model: Single Group Assignment|Masking: None (Open Label)|Primary Purpose: Treatment	16-132	2016-08-01	2021-02-01	2022-02-01	2016-07-11		2019-08-26	Lee Moffitt Cancer Center and Research Institute, Tampa, Florida, United States|Massachusetts general Hospital, Boston, Massachusetts, United States|Beth Israel Deaconess Medical Center, Boston, Massachusetts, United States|Dana Farber Cancer Institute, Boston, Massachusetts, United States|New York University School of Medicine, New York, New York, United States		https://ClinicalTrials.gov/show/NCT02826434	2016	2021	Phase 1	yes	Adj	ICI	Vaccine	durvalumab	Immunomodulator	NA	Vaccine	PD-L1	Multiple	Vaccine	anti-PD-L1
13	NCT03424005	A Study Evaluating the Efficacy and Safety of Multiple Immunotherapy-Based Treatment Combinations in Patients With Metastatic or Inoperable Locally Advanced Triple-Negative Breast Cancer	Morpheus-TNBC	Recruiting	No Results Available	Triple Negative Breast Cancer	Drug: Capecitabine|Drug: Atezolizumab|Drug: Ipatasertib|Drug: SGN-LIV1A|Drug: Bevacizumab|Drug: Chemotherapy (Gemcitabine + Carboplatin or Eribulin)|Drug: Selicrelumab|Drug: Tocilizumab|Drug: Nab-Paclitaxel|Drug: Sacituzumab Govitecan	Objective Response Rate (ORR)|Number of Participants With Adverse Events|Progression Free Survival (PFS)|Disease Control Rate (DCR)|Overall Survival (OS)|Overall Survival (at specific time-points)|Duration of Response (DOR)	Hoffmann-La Roche|Seagen Inc.|Immunomedics, Inc.	All	18 Years and older Â (Adult, Older Adult)	Phase 1|Phase 2	280	Industry	Interventional	Allocation: Randomized|Intervention Model: Parallel Assignment|Masking: None (Open Label)|Primary Purpose: Treatment	CO40115|2017-002038-21	2018-04-02	2023-01-03	2023-01-03	2018-02-06		2021-03-04	City of Hope, Duarte, California, United States|University of California San Diego Medical Center; Moores Cancer Center, La Jolla, California, United States|Stanford Cancer Institute, Stanford, California, United States|Rocky Mountain Cancer Center - Longmont, Longmont, Colorado, United States|H. Lee Moffitt Cancer Center and Research Inst., Tampa, Florida, United States|Hackensack Univ Medical C…		https://ClinicalTrials.gov/show/NCT03424005	2018	2023	Phase 2	yes	Meta	ICI	NA	atezolizumab	Chemo	Other	Chemo	PD-L1	CD40	ICI	anti-PD-L1
109	NCT03428802	Pembrolizumab in Treating Participants With Metastatic, Recurrent or Locally Advanced Cancer and Genomic Instability		Recruiting	No Results Available	BRCA1 Gene Mutation|BRCA2 Gene Mutation|Locally Advanced Solid Neoplasm|Metastatic Malignant Solid Neoplasm|POLD1 Gene Mutation|POLE Gene Mutation|Recurrent Malignant Solid Neoplasm|Recurrent Ovarian Carcinoma|Stage III Breast Cancer AJCC v7|Stage III Ovarian Cancer AJCC v8|Stage IIIA Breast Cancer AJCC v7|Stage IIIA Ovarian Cancer AJCC v8|Stage IIIB Breast Cancer AJCC v7|Stage IIIB Ovarian Cance…	Other: Laboratory Biomarker Analysis|Biological: Pembrolizumab	Response rate of pembrolizuab|Progression free survival	Rutgers, The State University of New Jersey|National Cancer Institute (NCI)	All	18 Years and older Â (Adult, Older Adult)	Phase 2	40	Other|NIH	Interventional	Allocation: N/A|Intervention Model: Single Group Assignment|Masking: None (Open Label)|Primary Purpose: Treatment	Pro20170001392|NCI-2018-00115|051709|P30CA072720	2018-03-08	2022-10-02	2022-10-02	2018-02-12		2021-04-14	Rutgers Cancer Institute of New Jersey, New Brunswick, New Jersey, United States		https://ClinicalTrials.gov/show/NCT03428802	2018	2022	Phase 2	non	Meta	ICI	mono	pembrolizumab	NA	NA	NA	PD1			anti-PD1
41	NCT03983954	Naptumomab Estafenatox in Combination With Durvalumab in Subjects With Selected Advanced or Metastatic Solid Tumors		Recruiting	No Results Available	ER+ Breast Cancer|Ovarian Cancer|Cervical Squamous Cell Carcinoma|Pancreatic Adenocarcinoma|Endometrial Cancer|Renal Cell Carcinoma|Urothelial Cancer|Head and Neck Squamous Cell Carcinoma|Mesothelioma|Melanoma|Hepatocellular Carcinoma|Prostate Cancer|NSCLC|HER2-negative Breast Cancer|Triple Negative Breast Cancer|Bladder Cancer|Colorectal Cancer Metastatic|GastroEsophageal Cancer|NSCL2 Gene Mutat…	Combination Product: Obinutuzumab pretreatment (GazyvaÂ®) Naptumomab estafenatox (ABR-217620; NAP) and durvalumab (IMFINZI; MEDI4736)|Combination Product: Naptumomab estafenatox (ABR-217620; NAP) and durvalumab (IMFINZI; MEDI4736)	The incidence and characteristics of adverse events, associated with ascending doses of NAP in combination with a set dose of durvalumab|The incidence and characteristics of adverse events, associated with ascending doses of NAP in combination with a set dose of durvalumab and following pretreatment with obinutuzumab.|The RP2D either with or without obinutuzumab pretreatment|Disease parameters: O…	NeoTX Therapeutics Ltd.|AstraZeneca	All	18 Years and older Â (Adult, Older Adult)	Phase 1	45	Industry	Interventional	Allocation: Non-Randomized|Intervention Model: Sequential Assignment|Masking: None (Open Label)|Primary Purpose: Treatment	127-CL-01	2019-10-10	2021-11-01	2022-02-28	2019-06-12		2020-10-26	Rambam Medical Center, Haifa, Israel|Sheba Medical Center, Ramat Gan, Israel|Tel Aviv Sourasky Medical Center, Tel Aviv, Israel		https://ClinicalTrials.gov/show/NCT03983954	2019	2021	Phase 1	yes	Meta	ICI	Other	durvalumab	NA	NA	anti-5T4 antibody fused with a staphyloccocal superantigen	PD-L1	5T4	Other	anti-PD-L1
28	NCT03742102	A Study of Novel Anti-cancer Agents in Patients With Metastatic Triple Negative Breast Cancer	BEGONIA	Recruiting	No Results Available	Triple Negative Breast Neoplasms	Drug: Durvalumab|Drug: Capivasertib|Drug: Oleclumab|Drug: Paclitaxel|Drug: Trastuzumab deruxtecan|Drug: Datopotamab deruxtecan	Incidence of adverse events|Laboratory findings|Objective response rate (ORR)|Progression-free survival (PFS).|Duration of response (DoR)|Overall survival (OS)|Serum concentration of durvalumab and serum or plasma concentration of novel oncology therapies|Presence of anti-drug antibodies (ADAs) for durvalumab and applicable novel oncology therapies|Progression-free survival (PFS 6)	AstraZeneca	Female	18 Years to 130 Years Â (Adult, Older Adult)	Phase 1|Phase 2	200	Industry	Interventional	Allocation: Randomized|Intervention Model: Parallel Assignment|Masking: None (Open Label)|Primary Purpose: Treatment	D933LC00001|2018-000764-29	2018-12-21	2023-02-13	2023-02-13	2018-11-15		2021-03-22	Research Site, Tucson, Arizona, United States|Research Site, Saint Louis, Missouri, United States|Research Site, Philadelphia, Pennsylvania, United States|Research Site, Kelowna, British Columbia, Canada|Research Site, London, Ontario, Canada|Research Site, Toronto, Ontario, Canada|Research Site, Greenfield Park, Quebec, Canada|Research Site, Seoul, Korea, Republic of|Research Site, Seoul, Korea,…		https://ClinicalTrials.gov/show/NCT03742102	2018	2023	Phase 2	yes	Meta	ICI	ICI	durvalumab	anti-CD73	Chemo	anti-CD73	PD-L1	CD73	ICI	anti-PD-L1
205	NCT03755739	Trans-Artery/Intra-Tumor Infusion of Checkpoint Inhibitors for Immunotherapy of Advanced Solid Tumors		Recruiting	No Results Available	Hepatocarcinoma|Lung Cancer|Melanoma|Renal Cancer|Head and Neck Cancer|Pancreas Cancer|Ovarian Cancer|Colo-rectal Cancer|Cervical Cancer|Breast Cancer	Drug: Checkpoint inhibitor (CPI) such as Pembrolizumab	Overall survival|Complete response (CR) rate before or at Month 6|Progression-free survival|Duration of remission (DOR)|Disease control rate|Cause of death (COD) when appropriate	Second Affiliated Hospital of Guangzhou Medical University	All	18 Years and older Â (Adult, Older Adult)	Phase 2|Phase 3	200	Other	Interventional	Allocation: Non-Randomized|Intervention Model: Parallel Assignment|Masking: None (Open Label)|Primary Purpose: Treatment	Local Checkpoint Inhibitors	2018-11-01	2033-11-01	2033-11-01	2018-11-28		2020-02-17	The Second Affiliated Hospital of Guangzhou Medical University, Guanzhou, Guangdong, China		https://ClinicalTrials.gov/show/NCT03755739	2018	2033	Phase 3	non	Meta	ICI	mono	pembrolizumab	NA	NA	NA	PD1			anti-PD1
35	NCT03875573	Neo-adjuvant Chemotherapy Combined With Stereotactic Body Radiotherapy to the Primary Tumour +/- Durvalumab, +/- Oleclumab in Luminal B Breast Cancer:	Neo-CheckRay	Active, not recruiting	No Results Available	Luminal B	Drug: Durvalumab|Radiation: Stereotactic Body Radiotherapy|Drug: Oleclumab	Safety Run-in: Immune related or radiation therapy related toxicity of special interest|Safety Run-in: Primary surgery|Phase II: Tumour response in arms 2 or 3 versus arm 1|Phase II: response to the primary tumour irrespective of the response to the pathological lymph nodes|Phase II: response to the pathological lymph nodes irrespective of the response to the primary tumour|Phase II: feasibility …	Jules Bordet Institute|Institut Curie|AstraZeneca	Female	18 Years and older Â (Adult, Older Adult)	Phase 2	147	Other|Industry	Interventional	Allocation: Randomized|Intervention Model: Parallel Assignment|Masking: None (Open Label)|Primary Purpose: Treatment	IJB-LBC-NEOCHECKRAY-2018	2019-09-20	2022-10-15	2025-10-15	2019-03-14		2020-06-09	Institut Jules Bordet, Bruxelles, Belgium		https://ClinicalTrials.gov/show/NCT03875573	2019	2022	Phase 2	yes	Meta	ICI	ICI	durvalumab	Chemo	Radiation	Chemo	PD-L1	NA	ICI	anti-PD-L1
45	NCT04085276	Toripalimab in Combination With Nab-Paclitaxel For Patients With Metastatic or Recurrent Triple-Negative Breast Cancer (TNBC) With or Without Systemic Treatment	TORCHLIGHT	Recruiting	No Results Available	Triple-Negative Breast Cancer	Drug: JS001|Drug: Nab-Paclitaxel|Drug: Placebo	Progression-Free Survival (PFS) assessed by Blinded Independent Central Review (BICR) using Response Evaluation Criteria in Solid Tumors Version 1.1 (RECIST v1.1) in Intend to Treat patients.|PFS assessed by BICR using RECIST v1.1 in PD-L1 positive patients|Progression-Free Survival (PFS) assessed by investigator using RECIST v1.1. Analyzing among Intend to Treat (ITT) and PD-L1 positive patients…	Shanghai Junshi Bioscience Co., Ltd.	Female	18 Years and older Â (Adult, Older Adult)	Phase 3	660	Other	Interventional	Allocation: Randomized|Intervention Model: Parallel Assignment|Masking: Quadruple (Participant, Care Provider, Investigator, Outcomes Assessor)|Primary Purpose: Treatment	JS001-026-III-TNBC	2018-12-21	2022-02-28	2022-02-28	2019-09-11		2020-05-15	The Fifth Medical Center of PLA General Hospital, Beijing, Beijing, China|Beijing Hospital, Beijing, Beijing, China|Chinese PLA General Hospital, Beijing, Beijing, China|Peking University People's Hospital, Beijing, Beijing, China|Peking University Shougang Hospital, Beijing, Beijing, China|Affiliated Hospital of Hebei University, Baoding, China|The first affiliated Hospital of Bengbu Medical Col…		https://ClinicalTrials.gov/show/NCT04085276	2018	2022	Phase 3	yes	Meta	ICI	NA	anti-PD1	Chemo	NA	Chemo	PD1	NA	NA	anti-PD1
107	NCT02644369	Study of the Effects of Pembrolizumab in Patients With Advanced Solid Tumors	INSPIRE	Active, not recruiting	No Results Available	Squamous Cell Cancer of Head and Neck|Triple Negative Breast Cancer|Epithelial Ovarian Cancer|Malignant Melanoma|Advanced Solid Tumors	Biological: Pembrolizumab	Changes in genomic and immune biomarkers that will be measured in blood and tumor pre-treatment, on-treatment and at progression (progression biopsies only done for those who have complete or partial responses, or stable disease for more than 4 months)|Overall response rate|Changes in circulating tumor DNA genomic biomarkers|Changes in radiomic imaging parameters|Correlation between tumor genomic…	University Health Network, Toronto|Merck Sharp & Dohme Corp.	All	18 Years and older Â (Adult, Older Adult)	Phase 2	100	Other|Industry	Interventional	Allocation: N/A|Intervention Model: Single Group Assignment|Masking: None (Open Label)|Primary Purpose: Treatment	INSPIRE-001	2016-03-21	2021-08-01	2021-08-01	2015-12-31		2021-04-01	Princess Margaret Cancer Centre, Toronto, Ontario, Canada		https://ClinicalTrials.gov/show/NCT02644369	2016	2021	Phase 2	non	Meta	ICI	mono	pembrolizumab	NA	NA	NA	PD1			anti-PD1
121	NCT04418154	Neoadjuvant Dose-dense EC Followed by ABX With PD-1 for Triple Negative Breast Cancer Patients		Recruiting	No Results Available	Triple Negative Breast Cancer	Drug: epirubicin hydrochloride|Drug: Cyclophosphamide|Drug: Albumin bound paclitaxel|Drug: Toripalimab	Pathologic complete response (pCR)|Change in tumor-infiltrating lymphocytes (TILs)|Change in programmed cell death protein 1 (PD1)|Change in programmed cell death ligand 1 (PD-L1)|Change in androgen receptor (AR)|Change in cluster of differentiation 8 (CD8)|Change in recombinant forkhead box protein C1 (FOXC1)|Objective response rate (ORR)|Rate of breast-conserving surgery	Fudan University	Female	18 Years to 70 Years Â (Adult, Older Adult)	Phase 2	60	Other	Interventional	Allocation: N/A|Intervention Model: Single Group Assignment|Masking: None (Open Label)|Primary Purpose: Treatment	SCHBCC-NO27	2020-06-09	2021-06-15	2021-08-31	2020-06-05		2020-07-27	Shanghai Cancer Center, Fudan University, Shanghai, Shanghai, China		https://ClinicalTrials.gov/show/NCT04418154	2020	2021	Phase 2	yes	Neoadj	ICI	NA	anti-PD1	Chemo	NA	Chemo	PD1	NA	ICI	anti-PD1
227	NCT04802876	Efficacy of Spartalizumab Across Multiple Cancer-types in Patients With PD1-high mRNA Expressing Tumors	ACROPOLI	Not yet recruiting	No Results Available	MSI-H Colorectal Cancer|Melanoma|Anal Carcinoma|Mesothelioma|Triple Negative Breast Cancer|Lung Adenocarcinoma|Cholangiocarcinoma|Cervical Carcinoma|Kidney Clear Cell Carcinoma|Stomach Adenocarcinoma|Esophageal Adenocarcinoma|Uterine Endometrial Carcinoma|Head and Neck Squamous Cell Carcinoma|Sarcoma|Lung Squamous Cell Carcinoma|Bladder Carcinoma|Thyroid Carcinoma|Hepatocellular Carcinoma|Uveal M…	Drug: Spartalizumab	Overall Response rate (ORR)|Clinical Benefit Rate (CBR) in patients with high mRNA PD1 expressing tumors (Cohort 1)|Progression free survival (PFS) in patients with high mRNA PD1 expressing tumors (Cohort 1)|Duration of response (DoR) in patients with high mRNA PD1 expressing tumors (Cohort 1)|Time to response (TtR) in patients with high mRNA PD1 expressing tumors (Cohort 1)|Overall survival (OS)…	SOLTI Breast Cancer Research Group|Novartis	All	18 Years and older Â (Adult, Older Adult)	Phase 2	141	Other|Industry	Interventional	Allocation: N/A|Intervention Model: Single Group Assignment|Masking: None (Open Label)|Primary Purpose: Treatment	ACROPOLI (SOLTI-1904)	2021-04-12	2023-12-31	2024-12-11	2021-03-17		2021-03-22	Ico Badalona, Badalona, Barcelona, Spain|Hospital Universitari Sant Joan de Reus, Reus, Tarragona, Spain|IOB - H. Quironsalud Barcelona, Barcelona, Spain|Hospital Vall Hebron, Barcelona, Spain|Hospital Clinic Barcelona, Barcelona, Spain|Complejo Asistencial Universitario de LeÃ³n, LeÃ³n, Spain|FundaciÃ³n JimÃ©nez DÃ­az, Madrid, Spain|Hospital Universitario 12 de Octubre, Madrid, Spain|Instituto V…		https://ClinicalTrials.gov/show/NCT04802876	2021	2023	Phase 2	non	Meta	ICI	mono	Spartalizumab	NA	NA	NA	PD1			anti-PD1
81	NCT04722718	Efficacy and Safety of Sintilimab and Apatinib Combined Chemotherapy in Breast Cancer		Recruiting	No Results Available	Breast Cancer	Drug: Sintilimab+Apatinib+Albumin paclitaxel+Carboplatin	pCR rate|DFS|DCR|Rate of breast conserving surgery|Difference in pCR rate due to the state of PD-L1 expression|Difference in pCR rate|Side effects of neoadjuvant therapy(CTCAE.V5.0)|The correlation between TMB and pCR	Jiuda Zhao|Affiliated Hospital of Qinghai University	Female	18 Years to 70 Years Â (Adult, Older Adult)	Phase 2	34	Other	Interventional	Allocation: N/A|Intervention Model: Single Group Assignment|Masking: None (Open Label)|Primary Purpose: Treatment	AHQU-2021003	2021-02-01	2022-12-31	2023-01-31	2021-01-25		2021-03-09	Affiliated Hospital of Qinghai University, Xining, Qinghai, China		https://ClinicalTrials.gov/show/NCT04722718	2021	2022	Phase 2	yes	Neoadj	ICI	NA	anti-PD1	Chemo	Targeted therapy	Chemo	PD1	NA	ICI	anti-PD1
143	NCT02669914	MEDI4736 (Durvalumab) in Patients With Brain Metastasis From Epithelial-derived Tumors		Terminated	Has Results	Non-Small Cell Lung Cancer|Nonsmall Cell Lung Cancer|Breast Cancer|Cancer of Breast|Cancer of the Breast|Gastroesophageal Cancer|Pancreatic Cancer|Cancer of the Pancreas|Colorectal Cancer|Colorectal Carcinoma|Renal Cancer|Kidney Cancer|Cancer of the Kidney|Cancer of Kidney|Ovarian Cancer|Ovary Cancer|Cancer of the Ovary|Cancer of Ovary	Drug: MEDI4736	Overall Response Rate of Intracranial Disease|Safety of MEDI4736 in Advanced Solid Epithelial-derived Tumor Patients With Brain Metastases as Measured by Number of Participants With Treatment-emergent Adverse Events|Overall Disease Control Rate of Intracranial Disease|Overall Response Rate of Extracranial Disease|Overall Disease Control Rate of Extracranial Disease|Overall Response Rate Consideri…	Washington University School of Medicine|AstraZeneca	All	18 Years and older Â (Adult, Older Adult)	Phase 2	4	Other|Industry	Interventional	Allocation: Non-Randomized|Intervention Model: Parallel Assignment|Masking: None (Open Label)|Primary Purpose: Treatment	201602169	2016-09-12	2017-09-21	2018-01-11	2016-02-01	2018-10-10	2018-11-06	Washington University School of Medicine, Saint Louis, Missouri, United States	"Study Protocol and Statistical Analysis Plan", https://ClinicalTrials.gov/ProvidedDocs/14/NCT02669914/Prot_SAP_000.pdf	https://ClinicalTrials.gov/show/NCT02669914	2016	2017	Phase 2	non	Meta	ICI	mono	durvalumab	NA	NA	NA	PD-L1			anti-PD-L1
301	NCT03970382	A Study of Gene Edited Autologous Neoantigen Targeted TCR T Cells With or Without Anti-PD-1 in Patients With Solid Tumors		Recruiting	No Results Available	Solid Tumor	Biological: NeoTCR-P1 adoptive cell therapy|Biological: nivolumab|Biological: IL-2	Incidence of adverse events as defined as DLTs|Number of participants with adverse events as a measure of safety and tolerability of NeoTCR-P1 or NeoTCR-P1 in combination with nivolumab|Maximum Tolerated Dose (MTD) of NeoTCR-P1|Feasibility of manufacturing NeoTCR-P1|Maximum concentration of NeoTCR-P1 (Cmax) in the peripheral blood|Area-under-the-concentration-vs-time-curve (AUC) in the peripheral…	PACT Pharma, Inc.	All	18 Years and older Â (Adult, Older Adult)	Phase 1	148	Industry	Interventional	Allocation: Non-Randomized|Intervention Model: Sequential Assignment|Masking: None (Open Label)|Primary Purpose: Treatment	PACT-0101	2019-07-03	2022-12-01	2024-12-01	2019-05-31		2021-04-06	City of Hope, Duarte, California, United States|University of California, Los Angeles, Los Angeles, California, United States|University of California, Irvine Medical Center, Orange, California, United States|University of California, Davis, Sacramento, California, United States|University of California, San Francisco, San Francisco, California, United States|Northwestern University Medical Cente…		https://ClinicalTrials.gov/show/NCT03970382	2019	2022	Phase 1	non	Meta	ICI	CAR-T	nivolumab	NA	NA	NeoTCR-P1	PD1			anti-PD1
279	NCT04143711	Study of DF1001 in Patients With Advanced Solid Tumors		Recruiting	No Results Available	Solid Tumor, Adult	Drug: DF1001|Drug: Pembrolizumab	Assessment of number of dose limiting toxicities experienced on study as defined per criteria in the study protocol|Assess Overall Response Rate|Serum concentrations of DF1001 will be determined at various time points|Evaluation of DF1001 immunogenicity|Assess Best Overall Response|Assess Duration of Response|Assess Progression Free Survival (PFS)|Assess Overall Survival (OS) time.|Assess number …	Dragonfly Therapeutics	All	18 Years and older Â (Adult, Older Adult)	Phase 1|Phase 2	220	Industry	Interventional	Allocation: Non-Randomized|Intervention Model: Sequential Assignment|Masking: None (Open Label)|Primary Purpose: Treatment	DF1001-001	2019-11-11	2022-04-01	2023-12-01	2019-10-29		2020-02-12	Rhode Island Hospital, Providence, Rhode Island, United States|MD Anderson Cancer Center, Houston, Texas, United States		https://ClinicalTrials.gov/show/NCT04143711	2019	2022	Phase 2	non	Meta	ICI	Other	pembrolizumab	NA	NA	NK-cell therapy	PD1			anti-PD1
55	NCT02838823	Safety and Tolerability of Recombinant Humanized Anti-PD-1 Monoclonal Antibody for Patients With Advanced Breast Cancer		Completed	No Results Available	Breast Cancer	Biological: humanized anti-PD-1 monoclonal antibody toripalimab	Number of participants with treatment-related adverse events as assessed by CTCAE v4.0|PD-1 receptor occupancy of blood|Objective Response Rate (ORR) by irRC and RECIST 1.1|Duration of Response (DOR) by irRC and RECIST 1.1|Disease Control Rate (DCR) by irRC and RECIST 1.1|Time to response (TTR) by irRC and RECIST 1.1|Progression-free survival(PFS) by irRC and RECIST 1.1|Overall survival (OS) by i…	Shanghai Junshi Bioscience Co., Ltd.	All	18 Years to 70 Years Â (Adult, Older Adult)	Phase 1	20	Other	Interventional	Allocation: N/A|Intervention Model: Single Group Assignment|Masking: None (Open Label)|Primary Purpose: Treatment	Junshi-JS001-307-I	2016-07-01	2018-12-01	2019-09-01	2016-07-20		2019-10-23	Gastrointestinal Oncology Department, Affiliated Cancer Center of Academy of Military Medical Sciences, Beijing, Beijing, China		https://ClinicalTrials.gov/show/NCT02838823	2016	2018	Phase 1	yes	Meta	ICI	mono	anti-PD1	NA	NA	NA	PD1	NA	Targeted therapy	anti-PD1
101	NCT01986426	LTX-315 in Patients With Transdermally Accessible Tumours as Monotherapy or Combination With Ipilimumab or Pembrolizumab		Completed	No Results Available	Cancer|Melanoma|Breast Cancer|Head and Neck Cancer|Lymphoma|Triple-Negative Breast Cancer	Drug: LTX-315 consecutive lesions|Drug: LTX-315|Drug: LTX-315 + ipilimumab|Drug: LTX-315 + pembrolizumab	Dose limiting toxicity|Anti tumour activity in injected tumour|Complete response (irCR) and partial response (irPR)|Overall response rate (OR)|Disease control rate (CR + PR + SD)|Progression free survival (PFS)	Lytix Biopharma AS|Theradex|ICON plc	All	18 Years and older Â (Adult, Older Adult)	Phase 1	80	Industry	Interventional	Allocation: Non-Randomized|Intervention Model: Parallel Assignment|Masking: None (Open Label)|Primary Purpose: Treatment	C12-315-03	2013-11-01	2018-04-01	2018-08-31	2013-11-18		2018-10-03	Jules Bordet Institute, Bruxelles, Belgium|Cliniques Universitaires St-Luc, Service d'oncologie mÃ©dicale, Bruxelles, Belgium|Institut Curie, Paris, France|Institute Gustave Roussy, Paris, France|Intotuto Europeo di Oncologia (IEO), Milano, Italy|San Raffaele Hospital, Milano, Italy|Intituto Nazionale dei Tumori, Napoli, Italy|Instituto Oncologico Venneto (IOV), Padova, Italy|Haukeland University…		https://ClinicalTrials.gov/show/NCT01986426	2013	2018	Phase 1	non	Meta	ICI	Other	pembrolizumab	NA	NA	oncolytic peptide	PD1			anti-PD1
242	NCT04673448	Niraparib and TSR-042 for the Treatment of BRCA-Mutated Unresectable or Metastatic Breast, Pancreas, Ovary, Fallopian Tube, or Primary Peritoneal Cancer		Not yet recruiting	No Results Available	Anatomic Stage III Breast Cancer AJCC v8|Anatomic Stage IIIA Breast Cancer AJCC v8|Anatomic Stage IIIB Breast Cancer AJCC v8|Anatomic Stage IIIC Breast Cancer AJCC v8|Anatomic Stage IV Breast Cancer AJCC v8|BRCA-Mutated Malignant Neoplasm|BRCA-Mutated Metastatic Breast Carcinoma|BRCA-Mutated Ovarian Carcinoma|Metastatic Breast Carcinoma|Metastatic Fallopian Tube Carcinoma|Metastatic Malignant Sol…	Biological: Dostarlimab|Drug: Niraparib	Best objective response|Incidence of adverse events|Progression-free survival (PFS)|Duration of response (DOR)|Disease control (DC)|Overall survival	University of Washington|GlaxoSmithKline	All	18 Years and older Â (Adult, Older Adult)	Phase 1	18	Other|Industry	Interventional	Allocation: N/A|Intervention Model: Single Group Assignment|Masking: None (Open Label)|Primary Purpose: Treatment	RG1005140|NCI-2020-11636|10020	2021-05-01	2024-09-01	2026-03-30	2020-12-17		2021-04-05	Fred Hutch/University of Washington Cancer Consortium, Seattle, Washington, United States		https://ClinicalTrials.gov/show/NCT04673448	2021	2024	Phase 1	yes	Meta	ICI	NA	anti-PD1	PARPi	NA	PARPi	PD1	NA	PARPi	anti-PD1
16	NCT04837209	Radiation, Immunotherapy and PARP Inhibitor in Triple Negative Breast Cancer	NADiR	Not yet recruiting	No Results Available	Breast Cancer|Triple Negative Breast Cancer	Drug: Niraparib|Drug: Dostarlimab|Radiation: Radiation therapy	Overall response rate (ORR)-RECIST|Overall response rate (ORR) by irRECIST criteria|Number of Participants With Treatment-Related Adverse Events as Assessed by CTCAE Version 5.0|Overall survival (OS)|Progression-free survival (PFS)|Change in Quality of Life|Change in PRO-CTCAE|Change in Social Activity Level|Trial Satisfaction	Massachusetts General Hospital|Johns Hopkins University|University of North Carolina|University of Pennsylvania	All	18 Years and older Â (Adult, Older Adult)	Phase 2	32	Other	Interventional	Allocation: N/A|Intervention Model: Single Group Assignment|Masking: None (Open Label)|Primary Purpose: Treatment	20-649	2021-04-01	2023-04-01	2029-12-01	2021-04-08		2021-04-08	Johns Hopkins, Baltimore, Maryland, United States|Massachusetts General Hospital Cancer Center, Boston, Massachusetts, United States|University of North Carolina Medical Center, Chapel Hill, North Carolina, United States|University of Pittsburgh Medical Center, Pittsburgh, Pennsylvania, United States		https://ClinicalTrials.gov/show/NCT04837209	2021	2023	Phase 2	yes	Meta	ICI	NA	anti-PD1	PARPi	Radiation	PARPi	PD1	NA	PARPi	anti-PD1
87	NCT04613674	A Study of Camrelizumab Plus Chemotherapy vs Placebo Plus Chemotherapy as Neoadjuvant Therapy in Participants With Triple Negative Breast Cancer (TNBC)		Recruiting	No Results Available	Triple Negative Breast Cancer	Drug: Camrelizumab Plus Chemotherapy|Drug: placebo+chemotherapy	Pathological complete response (pCR) rate using the definition of ypT0/Tis ypN0 (i.e., no invasive residual in breast or nodes; noninvasive breast residuals allowed) at the time of definitive surgery.|Event-free Survival (EFS) as assessed by Investigator.|Disease-free Survival (DFS) as assessed by Investigator|Distant Disease-free Survival (DDFS) as assessed by Investigator|Objective response rat…	Jiangsu HengRui Medicine Co., Ltd.	Female	18 Years to 75 Years Â (Adult, Older Adult)	Phase 3	581	Industry	Interventional	Allocation: Randomized|Intervention Model: Parallel Assignment|Masking: Quadruple (Participant, Care Provider, Investigator, Outcomes Assessor)|Primary Purpose: Treatment	SHR1210-III-322	2020-12-09	2023-07-30	2023-07-30	2020-11-03		2021-01-12	Fudan University Cancer Hospital, Shanghai, China		https://ClinicalTrials.gov/show/NCT04613674	2020	2023	Phase 3	yes	Neoadj	ICI	NA	Camrelizumab	Chemo	NA	Chemo	PD1	NA	ICI	anti-PD1
87	NCT02657889	Niraparib in Combination With Pembrolizumab in Patients With Triple-negative Breast Cancer or Ovarian Cancer	TOPACIO	Active, not recruiting	Has Results	Neoplasms|Triple Negative Breast Cancer|Ovarian Cancer|Breast Cancer|Metastatic Breast Cancer|Advanced Breast Cancer|Stage IV Breast Cancer|Fallopian Tube Cancer|Peritoneal Cancer	Drug: niraparib|Biological: pembrolizumab	Phase 1: Number of Subjects Reporting Dose-Limiting Toxicities (DLTs)|Phase 2: Objective Response Rate (ORR)|To Evaluate the Safety and Tolerability of Combination Treatment With Niraparib and Pembrolizumab Using Common Terminology Criteria for Adverse Events (CTCAE, v4.03)|Phase 2: Overall Response Rate (ORR) as Measured by Immune-related RECIST (irRECIST)|Phase 2: Duration of Response (DOR)|Pha…	Tesaro, Inc.|Merck Sharp & Dohme Corp.	All	18 Years and older Â (Adult, Older Adult)	Phase 2	122	Industry	Interventional	Allocation: N/A|Intervention Model: Single Group Assignment|Masking: None (Open Label)|Primary Purpose: Treatment	213363|3000-PN162-01-001	2016-04-15	2018-05-14	2021-04-30	2016-01-18	2020-02-11	2021-04-12	GSK Investigational Site, Birmingham, Alabama, United States|Birmingham, Alabama, United States|GSK Investigational Site, Phoenix, Arizona, United States|GSK Investigational Site, Scottsdale, Arizona, United States|Scottsdale, Arizona, United States|Scottsdale, Arizona, United States|GSK Investigational Site, Los Angeles, California, United States|Los Angeles, California, United States|GSK Invest…	"Study Protocol", https://ClinicalTrials.gov/ProvidedDocs/89/NCT02657889/Prot_000.pdf|"Statistical Analysis Plan", https://ClinicalTrials.gov/ProvidedDocs/89/NCT02657889/SAP_001.pdf	https://ClinicalTrials.gov/show/NCT02657889	2016	2018	Phase 2	non	Meta	ICI	NA	pembrolizumab	PARPi	NA	PARPi	PD1			anti-PD1
[truncated: 444 more rows]
